# Supplementary material for: (S)-1-Ferrocenyl-3-hy­droxy-3-phenyl­propan-1-one
Source: Acta Crystallogr Sect E Struct Rep Online. 2011 Jan 15;67(Pt 2):m183. doi: 10.1107/S1600536811000766 (PMC3051583; doi:10.1107/S1600536811000766)
Supplement: Supplementary file 1 [file e-67-0m183-sup1.cif]

##############################################################################
###                                                                        ###
###        Electronic paper (Acta Crystallographica Section E)             ###
###                                                                        ###
##############################################################################
#                                                                            #
# This CIF contains the data in a paper accepted for publication in Acta     #
# Crystallographica Section E. It conforms to the requirements of Notes      #
# for Authors for Section E, and has been peer reviewed under the auspices   #
# of the IUCr Commission on Journals.                                        #
#                                                                            #
# Full details of the Crystallographic Information File format               #
# are given in the paper "The Crystallographic Information File (CIF):       #
# a New Standard Archive File for Crystallography" by S. R. Hall, F. H.      #
# Allen and I. D. Brown [Acta Cryst. (1991), A47, 655-685].                  #
#                                                                            #
# The current version of the core CIF dictionary is obtainable from          #
# ftp://ftp.iucr.org/pub/cif_core.dic. The current version number is 2.4.    #
#                                                                            #
# Software is freely available for graphical display of the structure(s) in  #
# this CIF.  For information consult the CIF home page http://www.iucr.org/  #
# cif/home.html                                                              #
#                                                                            #
# This file may be used for bona fide research purposes within the           #
# scientific community so long as proper attribution is given to the journal # 
# article from which it was obtained.                                        #
#                                                                            #
##############################################################################
                                             
data_I
_audit_creation_method     SHELXL-97
_chemical_name_systematic
;
(<i>S</i>)-1-Ferrocenyl-3-hydroxy-3-phenylpropan-1-one
;
_chemical_name_common     ?
_chemical_formula_moiety     'C19 H18 Fe O2'
_chemical_formula_sum     'C19 H18 Fe O2'
_chemical_formula_iupac     '[Fe (C5 H5) (C14 H13 O2)]'
_chemical_formula_weight     334.18
_chemical_melting_point     ?
_symmetry_cell_setting     orthorhombic
_symmetry_space_group_name_H-M     'P 21 21 21'
_symmetry_space_group_name_Hall     'P 2ac 2ab'
loop_
    _symmetry_equiv_pos_as_xyz
    'x, y, z'
    '-x+1/2, -y, z+1/2'
    '-x, y+1/2, -z+1/2'
    'x+1/2, -y+1/2, -z'
_cell_length_a     10.0609(14)
_cell_length_b     10.6054(15)
_cell_length_c     14.335(2)
_cell_angle_alpha     90.00
_cell_angle_beta     90.00
_cell_angle_gamma     90.00
_cell_volume     1529.5(4)
_cell_formula_units_Z     4
_cell_measurement_reflns_used     2427
_cell_measurement_theta_min     2.47
_cell_measurement_theta_max     23.85
_cell_measurement_temperature     296(2)
_exptl_crystal_description     block
_exptl_crystal_colour     orange-red
_exptl_crystal_size_max     0.34
_exptl_crystal_size_mid     0.28
_exptl_crystal_size_min     0.18
_exptl_crystal_density_diffrn     1.451
_exptl_crystal_density_meas     ?
_exptl_crystal_density_method     'not measured'
_exptl_crystal_F_000     696
_exptl_absorpt_coefficient_mu     0.990
_exptl_absorpt_correction_type     multi-scan
_exptl_absorpt_process_details     '(<i>SADABS</i>; Bruker, 2005)'
_exptl_absorpt_correction_T_min     0.7283
_exptl_absorpt_correction_T_max     0.8396
_exptl_special_details
;
;
_diffrn_ambient_temperature     296(2)
_diffrn_radiation_type     MoK\a
_diffrn_radiation_wavelength     0.71073
_diffrn_radiation_source     'fine-focus sealed tube'
_diffrn_radiation_monochromator     graphite
_diffrn_measurement_device_type     'Bruker APEXII CCD'
_diffrn_measurement_method     '\f and \w'
_diffrn_detector_area_resol_mean     ?
_diffrn_reflns_number     7586
_diffrn_reflns_av_R_equivalents     0.0336
_diffrn_reflns_av_sigmaI/netI     0.0422
_diffrn_reflns_theta_min     2.39
_diffrn_reflns_theta_max     25.10
_diffrn_reflns_theta_full     25.10
_diffrn_measured_fraction_theta_max     1.000
_diffrn_measured_fraction_theta_full     1.000
_diffrn_reflns_limit_h_min     -8
_diffrn_reflns_limit_h_max     12
_diffrn_reflns_limit_k_min     -12
_diffrn_reflns_limit_k_max     12
_diffrn_reflns_limit_l_min     -17
_diffrn_reflns_limit_l_max     14
_diffrn_standards_number     ?
_diffrn_standards_interval_count     ?
_diffrn_standards_interval_time     ?
_diffrn_standards_decay_%     ?
_refine_special_details
;
Refinement of <i>F</i>^2^ against ALL reflections. The weighted <i>R</i>-factor
<i>wR</i> and goodness of fit <i>S</i> are based on <i>F</i>^2^, conventional
<i>R</i>-factors <i>R</i> are based on <i>F</i>, with <i>F</i> set to zero for
negative <i>F</i>^2^. The threshold expression of <i>F</i>^2^ >
\s(<i>F</i>^2^) is used only for calculating <i>R</i>-factors(gt) <i>etc</i>.
and is not relevant to the choice of reflections for refinement.
<i>R</i>-factors based on <i>F</i>^2^ are statistically about twice as large
as those based on <i>F</i>, and <i>R</i>- factors based on ALL data will be
even larger.
;
_reflns_number_total     2721
_reflns_number_gt     2424
_reflns_threshold_expression     I>2sigma(I)
_refine_ls_structure_factor_coef     Fsqd
_refine_ls_matrix_type     full
_refine_ls_R_factor_all     0.0378
_refine_ls_R_factor_gt     0.0313
_refine_ls_wR_factor_gt     0.0615
_refine_ls_wR_factor_ref     0.0659
_refine_ls_goodness_of_fit_ref     1.061
_refine_ls_restrained_S_all     1.061
_refine_ls_number_reflns     2721
_refine_ls_number_parameters     200
_refine_ls_number_restraints     0
_refine_ls_hydrogen_treatment     constr
_refine_ls_weighting_scheme     calc
_refine_ls_weighting_details
         'calc w=1/[\s^2^(Fo^2^)+(0.0253P)^2^+0.0000P] where P=(Fo^2^+2Fc^2^)/3'
_atom_sites_solution_hydrogens     geom
_atom_sites_solution_primary     direct
_atom_sites_solution_secondary     difmap
_refine_ls_shift/su_max     0.000
_refine_ls_shift/su_mean     0.000
_refine_diff_density_max     0.191
_refine_diff_density_min     -0.215
_refine_ls_extinction_method     none
_refine_ls_extinction_coef     ?
_refine_ls_abs_structure_details     'Flack (1983), <b>1146 Friedel pairs</b>'
_refine_ls_abs_structure_Flack     -0.004(19)
loop_
    _atom_type_symbol
    _atom_type_description
    _atom_type_scat_dispersion_real
    _atom_type_scat_dispersion_imag
    _atom_type_scat_source
    'C' 'C' 0.0033 0.0016
                         'International Tables Vol C Tables 4.2.6.8 and 6.1.1.4'
    'H' 'H' 0.0000 0.0000
                         'International Tables Vol C Tables 4.2.6.8 and 6.1.1.4'
    'O' 'O' 0.0106 0.0060
                         'International Tables Vol C Tables 4.2.6.8 and 6.1.1.4'
    'Fe' 'Fe' 0.3463 0.8444
                         'International Tables Vol C Tables 4.2.6.8 and 6.1.1.4'
_computing_data_collection     'APEX2 (Bruker, 2008)'
_computing_cell_refinement     'SAINT (Bruker, 2008)'
_computing_data_reduction     'SAINT (Bruker, 2008)'
_computing_structure_solution     'SHELXS97 (Sheldrick, 2008)'
_computing_structure_refinement     'SHELXL97 (Sheldrick, 2008)'
_computing_molecular_graphics     'SHELXTL (Sheldrick, 2008)'
_computing_publication_material
;
<i>Mercury</i> (Macrae <i>et al.</i>, 2006) and <i>ORTEP-3</i>
(Farrugia, 1997)
;
loop_
    _atom_site_type_symbol
    _atom_site_label
    _atom_site_fract_x
    _atom_site_fract_y
    _atom_site_fract_z
    _atom_site_U_iso_or_equiv
    _atom_site_adp_type
    _atom_site_calc_flag
    _atom_site_refinement_flags
    _atom_site_occupancy
    _atom_site_disorder_assembly
    _atom_site_disorder_group
    Fe Fe1 0.11375(4) 0.33401(4) 0.18512(2) 0.03633(12) Uani d . 1 . .
    O O1 0.57703(19) 0.63931(19) 0.04641(14) 0.0539(6) Uani d . 1 . .
    H H1 0.6135 0.7011 0.0234 0.081 Uiso calc R 1 . .
    O O2 0.1578(2) 0.62907(17) 0.03540(14) 0.0533(6) Uani d . 1 . .
    C C1 0.4265(3) 0.6868(3) 0.2293(2) 0.0549(8) Uani d . 1 . .
    H H1A 0.4579 0.6046 0.2348 0.066 Uiso calc R 1 . .
    C C2 0.4006(4) 0.7564(4) 0.3096(2) 0.0698(10) Uani d . 1 . .
    H H2 0.4136 0.7208 0.3682 0.084 Uiso calc R 1 . .
    C C3 0.3556(4) 0.8786(4) 0.3014(3) 0.0771(12) Uani d . 1 . .
    H H3 0.3384 0.9258 0.3548 0.092 Uiso calc R 1 . .
    C C4 0.3361(4) 0.9309(4) 0.2153(3) 0.0760(12) Uani d . 1 . .
    H H4 0.3062 1.0136 0.2100 0.091 Uiso calc R 1 . .
    C C5 0.3611(3) 0.8600(3) 0.1359(2) 0.0572(9) Uani d . 1 . .
    H H5 0.3471 0.8956 0.0774 0.069 Uiso calc R 1 . .
    C C6 0.4066(3) 0.7371(3) 0.14234(18) 0.0394(7) Uani d . 1 . .
    C C7 0.4371(3) 0.6624(3) 0.05389(18) 0.0420(6) Uani d . 1 . .
    H H7 0.4081 0.7114 -0.0004 0.050 Uiso calc R 1 . .
    C C8 0.3721(3) 0.5344(2) 0.05076(18) 0.0405(6) Uani d . 1 . .
    H H8A 0.4048 0.4901 -0.0038 0.049 Uiso calc R 1 . .
    H H8B 0.4005 0.4871 0.1052 0.049 Uiso calc R 1 . .
    C C9 0.2226(3) 0.5330(3) 0.04789(17) 0.0382(7) Uani d . 1 . .
    C C10 0.1570(3) 0.4105(3) 0.05858(18) 0.0364(7) Uani d . 1 . .
    C C11 0.2179(3) 0.2888(3) 0.06855(18) 0.0397(7) Uani d . 1 . .
    H H11 0.3134 0.2712 0.0657 0.048 Uiso calc R 1 . .
    C C12 0.1172(4) 0.1992(3) 0.08209(17) 0.0472(8) Uani d . 1 . .
    H H12 0.1309 0.1086 0.0918 0.057 Uiso calc R 1 . .
    C C13 -0.0068(4) 0.2617(3) 0.08331(19) 0.0510(9) Uani d . 1 . .
    H H13 -0.0936 0.2220 0.0930 0.061 Uiso calc R 1 . .
    C C14 0.0165(3) 0.3913(3) 0.06844(19) 0.0460(8) Uani d . 1 . .
    H H14 -0.0517 0.4572 0.0656 0.055 Uiso calc R 1 . .
    C C15 0.0302(4) 0.4278(4) 0.2937(2) 0.0614(11) Uani d . 1 . .
    H H15 -0.0459 0.4851 0.2894 0.074 Uiso calc R 1 . .
    C C16 0.0229(4) 0.2989(4) 0.3087(2) 0.0697(12) Uani d . 1 . .
    H H16 -0.0583 0.2494 0.3181 0.084 Uiso calc R 1 . .
    C C17 0.1545(5) 0.2528(4) 0.3103(2) 0.0751(13) Uani d . 1 . .
    H H17 0.1818 0.1652 0.3208 0.090 Uiso calc R 1 . .
    C C18 0.2385(3) 0.3553(4) 0.2957(2) 0.0682(11) Uani d . 1 . .
    H H18 0.3358 0.3520 0.2932 0.082 Uiso calc R 1 . .
    C C19 0.1618(4) 0.4624(4) 0.2855(2) 0.0570(9) Uani d . 1 . .
    H H19 0.1950 0.5480 0.2746 0.068 Uiso calc R 1 . .
loop_
    _atom_site_aniso_label
    _atom_site_aniso_U_11
    _atom_site_aniso_U_22
    _atom_site_aniso_U_33
    _atom_site_aniso_U_12
    _atom_site_aniso_U_13
    _atom_site_aniso_U_23
    Fe1 0.0403(2) 0.0419(2) 0.02675(18) -0.0006(2) 0.00075(19) -0.00136(19)
    O1 0.0498(13) 0.0496(14) 0.0624(13) -0.0068(10) 0.0158(10) 0.0073(11)
    O2 0.0576(14) 0.0395(12) 0.0629(14) 0.0074(11) -0.0070(11) 0.0096(10)
    C1 0.061(2) 0.056(2) 0.0474(17) -0.0109(18) -0.0026(15) 0.0007(17)
    C2 0.067(2) 0.098(3) 0.0443(19) -0.024(2) -0.005(2) -0.002(2)
    C3 0.053(2) 0.104(3) 0.074(3) -0.011(2) 0.004(2) -0.044(2)
    C4 0.063(2) 0.065(2) 0.100(3) 0.009(2) -0.016(2) -0.036(2)
    C5 0.058(2) 0.052(2) 0.061(2) 0.0040(18) -0.0118(17) -0.0081(16)
    C6 0.0406(18) 0.0392(15) 0.0385(15) -0.0068(14) -0.0006(13) -0.0025(12)
    C7 0.0494(17) 0.0373(15) 0.0392(14) 0.0004(15) 0.0046(13) 0.0062(15)
    C8 0.0461(17) 0.0339(14) 0.0414(15) -0.0008(15) 0.0053(15) -0.0015(12)
    C9 0.0529(18) 0.0401(17) 0.0215(13) 0.0033(15) -0.0007(13) -0.0018(12)
    C10 0.0486(19) 0.0374(15) 0.0233(14) -0.0020(14) -0.0010(13) 0.0013(12)
    C11 0.0526(19) 0.0377(17) 0.0289(15) 0.0038(15) 0.0048(14) -0.0011(12)
    C12 0.074(2) 0.0366(15) 0.0312(14) -0.0089(19) 0.0015(16) -0.0028(11)
    C13 0.061(2) 0.057(2) 0.0347(18) -0.0235(18) -0.0100(16) 0.0012(15)
    C14 0.0437(18) 0.061(2) 0.0331(17) -0.0048(16) -0.0093(15) 0.0033(15)
    C15 0.062(2) 0.082(3) 0.040(2) 0.022(2) 0.0048(17) -0.0185(18)
    C16 0.079(3) 0.098(3) 0.0317(17) -0.039(2) 0.018(2) -0.007(2)
    C17 0.140(4) 0.059(2) 0.0259(17) 0.028(3) -0.006(2) 0.0069(18)
    C18 0.054(2) 0.121(4) 0.0298(18) 0.008(2) -0.0092(14) -0.011(2)
    C19 0.072(2) 0.062(2) 0.0368(18) -0.010(2) -0.0026(15) -0.0132(15)
_geom_special_details
;
All e.s.d.'s (except the e.s.d. in the dihedral angle between two l.s. planes)
are estimated using the full covariance matrix. The cell e.s.d.'s are taken
into account individually in the estimation of e.s.d.'s in distances, angles
and torsion angles; correlations between e.s.d.'s in cell parameters are only
used when they are defined by crystal symmetry. An approximate (isotropic)
treatment of cell e.s.d.'s is used for estimating e.s.d.'s involving l.s.
planes.
;
loop_
    _geom_bond_atom_site_label_1
    _geom_bond_atom_site_label_2
    _geom_bond_site_symmetry_2
    _geom_bond_distance
    _geom_bond_publ_flag
    Fe1 C16 . 2.028(3) ?
    Fe1 C15 . 2.029(3) ?
    Fe1 C11 . 2.030(3) ?
    Fe1 C14 . 2.031(3) ?
    Fe1 C17 . 2.032(3) ?
    Fe1 C10 . 2.034(3) ?
    Fe1 C18 . 2.034(3) ?
    Fe1 C19 . 2.038(3) ?
    Fe1 C13 . 2.047(3) ?
    Fe1 C12 . 2.056(3) ?
    O1 C7 . 1.433(3) ?
    O1 H1 . 0.8200 ?
    O2 C9 . 1.223(3) ?
    C1 C6 . 1.371(4) ?
    C1 C2 . 1.392(4) ?
    C1 H1A . 0.9300 ?
    C2 C3 . 1.377(5) ?
    C2 H2 . 0.9300 ?
    C3 C4 . 1.368(5) ?
    C3 H3 . 0.9300 ?
    C4 C5 . 1.388(4) ?
    C4 H4 . 0.9300 ?
    C5 C6 . 1.385(4) ?
    C5 H5 . 0.9300 ?
    C6 C7 . 1.526(4) ?
    C7 C8 . 1.508(4) ?
    C7 H7 . 0.9800 ?
    C8 C9 . 1.504(4) ?
    C8 H8A . 0.9700 ?
    C8 H8B . 0.9700 ?
    C9 C10 . 1.466(4) ?
    C10 C14 . 1.435(4) ?
    C10 C11 . 1.436(4) ?
    C11 C12 . 1.402(4) ?
    C11 H11 . 0.9800 ?
    C12 C13 . 1.413(5) ?
    C12 H12 . 0.9800 ?
    C13 C14 . 1.410(4) ?
    C13 H13 . 0.9800 ?
    C14 H14 . 0.9800 ?
    C15 C19 . 1.379(5) ?
    C15 C16 . 1.386(5) ?
    C15 H15 . 0.9800 ?
    C16 C17 . 1.412(5) ?
    C16 H16 . 0.9800 ?
    C17 C18 . 1.393(5) ?
    C17 H17 . 0.9800 ?
    C18 C19 . 1.381(5) ?
    C18 H18 . 0.9800 ?
    C19 H19 . 0.9800 ?
loop_
    _geom_angle_atom_site_label_1
    _geom_angle_atom_site_label_2
    _geom_angle_atom_site_label_3
    _geom_angle_site_symmetry_1
    _geom_angle_site_symmetry_3
    _geom_angle
    _geom_angle_publ_flag
    C16 Fe1 C15 . . 39.94(15) ?
    C16 Fe1 C11 . . 155.28(15) ?
    C15 Fe1 C11 . . 163.96(14) ?
    C16 Fe1 C14 . . 123.86(16) ?
    C15 Fe1 C14 . . 106.59(13) ?
    C11 Fe1 C14 . . 68.99(13) ?
    C16 Fe1 C17 . . 40.70(16) ?
    C15 Fe1 C17 . . 67.29(15) ?
    C11 Fe1 C17 . . 121.51(14) ?
    C14 Fe1 C17 . . 162.04(16) ?
    C16 Fe1 C10 . . 161.55(15) ?
    C15 Fe1 C10 . . 125.25(14) ?
    C11 Fe1 C10 . . 41.39(10) ?
    C14 Fe1 C10 . . 41.34(12) ?
    C17 Fe1 C10 . . 155.97(17) ?
    C16 Fe1 C18 . . 67.55(15) ?
    C15 Fe1 C18 . . 66.67(15) ?
    C11 Fe1 C18 . . 110.42(14) ?
    C14 Fe1 C18 . . 154.93(16) ?
    C17 Fe1 C18 . . 40.05(15) ?
    C10 Fe1 C18 . . 121.24(14) ?
    C16 Fe1 C19 . . 67.24(14) ?
    C15 Fe1 C19 . . 39.62(13) ?
    C11 Fe1 C19 . . 128.06(13) ?
    C14 Fe1 C19 . . 119.70(14) ?
    C17 Fe1 C19 . . 67.18(15) ?
    C10 Fe1 C19 . . 108.20(13) ?
    C18 Fe1 C19 . . 39.65(14) ?
    C16 Fe1 C13 . . 106.68(14) ?
    C15 Fe1 C13 . . 119.02(15) ?
    C11 Fe1 C13 . . 68.29(12) ?
    C14 Fe1 C13 . . 40.47(11) ?
    C17 Fe1 C13 . . 126.19(16) ?
    C10 Fe1 C13 . . 68.90(12) ?
    C18 Fe1 C13 . . 164.30(16) ?
    C19 Fe1 C13 . . 153.36(15) ?
    C16 Fe1 C12 . . 120.49(13) ?
    C15 Fe1 C12 . . 154.01(15) ?
    C11 Fe1 C12 . . 40.13(11) ?
    C14 Fe1 C12 . . 67.96(13) ?
    C17 Fe1 C12 . . 109.65(14) ?
    C10 Fe1 C12 . . 68.47(11) ?
    C18 Fe1 C12 . . 128.76(15) ?
    C19 Fe1 C12 . . 165.30(15) ?
    C13 Fe1 C12 . . 40.29(14) ?
    C7 O1 H1 . . 109.5 ?
    C6 C1 C2 . . 121.2(3) ?
    C6 C1 H1A . . 119.4 ?
    C2 C1 H1A . . 119.4 ?
    C3 C2 C1 . . 119.4(3) ?
    C3 C2 H2 . . 120.3 ?
    C1 C2 H2 . . 120.3 ?
    C4 C3 C2 . . 120.4(3) ?
    C4 C3 H3 . . 119.8 ?
    C2 C3 H3 . . 119.8 ?
    C3 C4 C5 . . 119.7(3) ?
    C3 C4 H4 . . 120.2 ?
    C5 C4 H4 . . 120.2 ?
    C6 C5 C4 . . 121.0(3) ?
    C6 C5 H5 . . 119.5 ?
    C4 C5 H5 . . 119.5 ?
    C1 C6 C5 . . 118.4(3) ?
    C1 C6 C7 . . 121.6(3) ?
    C5 C6 C7 . . 120.0(2) ?
    O1 C7 C8 . . 105.7(2) ?
    O1 C7 C6 . . 110.4(2) ?
    C8 C7 C6 . . 113.9(2) ?
    O1 C7 H7 . . 108.9 ?
    C8 C7 H7 . . 108.9 ?
    C6 C7 H7 . . 108.9 ?
    C9 C8 C7 . . 116.3(2) ?
    C9 C8 H8A . . 108.2 ?
    C7 C8 H8A . . 108.2 ?
    C9 C8 H8B . . 108.2 ?
    C7 C8 H8B . . 108.2 ?
    H8A C8 H8B . . 107.4 ?
    O2 C9 C10 . . 120.9(3) ?
    O2 C9 C8 . . 122.0(3) ?
    C10 C9 C8 . . 117.1(2) ?
    C14 C10 C11 . . 106.5(3) ?
    C14 C10 C9 . . 125.5(3) ?
    C11 C10 C9 . . 127.9(3) ?
    C14 C10 Fe1 . . 69.21(17) ?
    C11 C10 Fe1 . . 69.15(16) ?
    C9 C10 Fe1 . . 122.89(19) ?
    C12 C11 C10 . . 108.3(3) ?
    C12 C11 Fe1 . . 70.94(16) ?
    C10 C11 Fe1 . . 69.46(16) ?
    C12 C11 H11 . . 125.8 ?
    C10 C11 H11 . . 125.8 ?
    Fe1 C11 H11 . . 125.8 ?
    C11 C12 C13 . . 108.8(3) ?
    C11 C12 Fe1 . . 68.93(15) ?
    C13 C12 Fe1 . . 69.50(17) ?
    C11 C12 H12 . . 125.6 ?
    C13 C12 H12 . . 125.6 ?
    Fe1 C12 H12 . . 125.6 ?
    C14 C13 C12 . . 108.0(3) ?
    C14 C13 Fe1 . . 69.16(19) ?
    C12 C13 Fe1 . . 70.21(18) ?
    C14 C13 H13 . . 126.0 ?
    C12 C13 H13 . . 126.0 ?
    Fe1 C13 H13 . . 126.0 ?
    C13 C14 C10 . . 108.4(3) ?
    C13 C14 Fe1 . . 70.37(19) ?
    C10 C14 Fe1 . . 69.45(17) ?
    C13 C14 H14 . . 125.8 ?
    C10 C14 H14 . . 125.8 ?
    Fe1 C14 H14 . . 125.8 ?
    C19 C15 C16 . . 109.1(4) ?
    C19 C15 Fe1 . . 70.6(2) ?
    C16 C15 Fe1 . . 70.0(2) ?
    C19 C15 H15 . . 125.5 ?
    C16 C15 H15 . . 125.5 ?
    Fe1 C15 H15 . . 125.5 ?
    C15 C16 C17 . . 107.1(3) ?
    C15 C16 Fe1 . . 70.1(2) ?
    C17 C16 Fe1 . . 69.8(2) ?
    C15 C16 H16 . . 126.4 ?
    C17 C16 H16 . . 126.4 ?
    Fe1 C16 H16 . . 126.4 ?
    C18 C17 C16 . . 107.3(3) ?
    C18 C17 Fe1 . . 70.0(2) ?
    C16 C17 Fe1 . . 69.5(2) ?
    C18 C17 H17 . . 126.4 ?
    C16 C17 H17 . . 126.4 ?
    Fe1 C17 H17 . . 126.4 ?
    C19 C18 C17 . . 108.6(3) ?
    C19 C18 Fe1 . . 70.34(18) ?
    C17 C18 Fe1 . . 69.9(2) ?
    C19 C18 H18 . . 125.7 ?
    C17 C18 H18 . . 125.7 ?
    Fe1 C18 H18 . . 125.7 ?
    C15 C19 C18 . . 108.0(4) ?
    C15 C19 Fe1 . . 69.8(2) ?
    C18 C19 Fe1 . . 70.01(19) ?
    C15 C19 H19 . . 126.0 ?
    C18 C19 H19 . . 126.0 ?
    Fe1 C19 H19 . . 126.0 ?
loop_
    _geom_torsion_atom_site_label_1
    _geom_torsion_atom_site_label_2
    _geom_torsion_atom_site_label_3
    _geom_torsion_atom_site_label_4
    _geom_torsion_site_symmetry_1
    _geom_torsion_site_symmetry_2
    _geom_torsion_site_symmetry_3
    _geom_torsion_site_symmetry_4
    _geom_torsion
    _geom_torsion_publ_flag
    C6 C1 C2 C3 . . . . -0.8(5) ?
    C1 C2 C3 C4 . . . . 0.2(6) ?
    C2 C3 C4 C5 . . . . 0.4(6) ?
    C3 C4 C5 C6 . . . . -0.5(5) ?
    C2 C1 C6 C5 . . . . 0.7(5) ?
    C2 C1 C6 C7 . . . . 178.8(3) ?
    C4 C5 C6 C1 . . . . -0.1(5) ?
    C4 C5 C6 C7 . . . . -178.2(3) ?
    C1 C6 C7 O1 . . . . -65.9(4) ?
    C5 C6 C7 O1 . . . . 112.2(3) ?
    C1 C6 C7 C8 . . . . 52.7(4) ?
    C5 C6 C7 C8 . . . . -129.2(3) ?
    O1 C7 C8 C9 . . . . -174.2(2) ?
    C6 C7 C8 C9 . . . . 64.5(3) ?
    C7 C8 C9 O2 . . . . 10.1(4) ?
    C7 C8 C9 C10 . . . . -171.3(2) ?
    O2 C9 C10 C14 . . . . -8.9(4) ?
    C8 C9 C10 C14 . . . . 172.5(3) ?
    O2 C9 C10 C11 . . . . 176.3(3) ?
    C8 C9 C10 C11 . . . . -2.3(4) ?
    O2 C9 C10 Fe1 . . . . -95.6(3) ?
    C8 C9 C10 Fe1 . . . . 85.8(3) ?
    C16 Fe1 C10 C14 . . . . -42.1(5) ?
    C15 Fe1 C10 C14 . . . . -74.1(2) ?
    C11 Fe1 C10 C14 . . . . 118.0(3) ?
    C17 Fe1 C10 C14 . . . . 170.8(3) ?
    C18 Fe1 C10 C14 . . . . -156.1(2) ?
    C19 Fe1 C10 C14 . . . . -114.6(2) ?
    C13 Fe1 C10 C14 . . . . 37.26(19) ?
    C12 Fe1 C10 C14 . . . . 80.7(2) ?
    C16 Fe1 C10 C11 . . . . -160.1(4) ?
    C15 Fe1 C10 C11 . . . . 168.0(2) ?
    C14 Fe1 C10 C11 . . . . -118.0(3) ?
    C17 Fe1 C10 C11 . . . . 52.9(4) ?
    C18 Fe1 C10 C11 . . . . 85.9(2) ?
    C19 Fe1 C10 C11 . . . . 127.47(19) ?
    C13 Fe1 C10 C11 . . . . -80.69(19) ?
    C12 Fe1 C10 C11 . . . . -37.30(18) ?
    C16 Fe1 C10 C9 . . . . 77.5(5) ?
    C15 Fe1 C10 C9 . . . . 45.5(3) ?
    C11 Fe1 C10 C9 . . . . -122.5(3) ?
    C14 Fe1 C10 C9 . . . . 119.6(3) ?
    C17 Fe1 C10 C9 . . . . -69.6(4) ?
    C18 Fe1 C10 C9 . . . . -36.6(3) ?
    C19 Fe1 C10 C9 . . . . 5.0(3) ?
    C13 Fe1 C10 C9 . . . . 156.8(3) ?
    C12 Fe1 C10 C9 . . . . -159.8(3) ?
    C14 C10 C11 C12 . . . . 1.1(3) ?
    C9 C10 C11 C12 . . . . 176.7(3) ?
    Fe1 C10 C11 C12 . . . . 60.56(18) ?
    C14 C10 C11 Fe1 . . . . -59.4(2) ?
    C9 C10 C11 Fe1 . . . . 116.1(3) ?
    C16 Fe1 C11 C12 . . . . 46.0(4) ?
    C15 Fe1 C11 C12 . . . . -157.1(5) ?
    C14 Fe1 C11 C12 . . . . -80.3(2) ?
    C17 Fe1 C11 C12 . . . . 83.4(3) ?
    C10 Fe1 C11 C12 . . . . -119.0(2) ?
    C18 Fe1 C11 C12 . . . . 126.5(2) ?
    C19 Fe1 C11 C12 . . . . 167.8(2) ?
    C13 Fe1 C11 C12 . . . . -36.72(19) ?
    C16 Fe1 C11 C10 . . . . 165.0(3) ?
    C15 Fe1 C11 C10 . . . . -38.1(6) ?
    C14 Fe1 C11 C10 . . . . 38.68(18) ?
    C17 Fe1 C11 C10 . . . . -157.6(2) ?
    C18 Fe1 C11 C10 . . . . -114.5(2) ?
    C19 Fe1 C11 C10 . . . . -73.2(2) ?
    C13 Fe1 C11 C10 . . . . 82.28(19) ?
    C12 Fe1 C11 C10 . . . . 119.0(2) ?
    C10 C11 C12 C13 . . . . -1.5(3) ?
    Fe1 C11 C12 C13 . . . . 58.18(19) ?
    C10 C11 C12 Fe1 . . . . -59.63(19) ?
    C16 Fe1 C12 C11 . . . . -159.55(19) ?
    C15 Fe1 C12 C11 . . . . 165.8(3) ?
    C14 Fe1 C12 C11 . . . . 83.1(2) ?
    C17 Fe1 C12 C11 . . . . -115.9(2) ?
    C10 Fe1 C12 C11 . . . . 38.44(16) ?
    C18 Fe1 C12 C11 . . . . -75.0(2) ?
    C19 Fe1 C12 C11 . . . . -41.2(5) ?
    C13 Fe1 C12 C11 . . . . 120.8(2) ?
    C16 Fe1 C12 C13 . . . . 79.7(2) ?
    C15 Fe1 C12 C13 . . . . 45.0(4) ?
    C11 Fe1 C12 C13 . . . . -120.8(2) ?
    C14 Fe1 C12 C13 . . . . -37.68(18) ?
    C17 Fe1 C12 C13 . . . . 123.3(2) ?
    C10 Fe1 C12 C13 . . . . -82.36(19) ?
    C18 Fe1 C12 C13 . . . . 164.2(2) ?
    C19 Fe1 C12 C13 . . . . -161.9(5) ?
    C11 C12 C13 C14 . . . . 1.2(3) ?
    Fe1 C12 C13 C14 . . . . 59.0(2) ?
    C11 C12 C13 Fe1 . . . . -57.84(18) ?
    C16 Fe1 C13 C14 . . . . 123.0(2) ?
    C15 Fe1 C13 C14 . . . . 81.5(2) ?
    C11 Fe1 C13 C14 . . . . -82.6(2) ?
    C17 Fe1 C13 C14 . . . . 163.4(2) ?
    C10 Fe1 C13 C14 . . . . -38.0(2) ?
    C18 Fe1 C13 C14 . . . . -171.0(4) ?
    C19 Fe1 C13 C14 . . . . 50.7(4) ?
    C12 Fe1 C13 C14 . . . . -119.2(3) ?
    C16 Fe1 C13 C12 . . . . -117.8(2) ?
    C15 Fe1 C13 C12 . . . . -159.25(19) ?
    C11 Fe1 C13 C12 . . . . 36.58(16) ?
    C14 Fe1 C13 C12 . . . . 119.2(3) ?
    C17 Fe1 C13 C12 . . . . -77.4(2) ?
    C10 Fe1 C13 C12 . . . . 81.19(18) ?
    C18 Fe1 C13 C12 . . . . -51.8(6) ?
    C19 Fe1 C13 C12 . . . . 169.9(3) ?
    C12 C13 C14 C10 . . . . -0.5(4) ?
    Fe1 C13 C14 C10 . . . . 59.2(2) ?
    C12 C13 C14 Fe1 . . . . -59.7(2) ?
    C11 C10 C14 C13 . . . . -0.4(4) ?
    C9 C10 C14 C13 . . . . -176.1(2) ?
    Fe1 C10 C14 C13 . . . . -59.8(2) ?
    C11 C10 C14 Fe1 . . . . 59.4(2) ?
    C9 C10 C14 Fe1 . . . . -116.3(3) ?
    C16 Fe1 C14 C13 . . . . -75.3(3) ?
    C15 Fe1 C14 C13 . . . . -115.5(2) ?
    C11 Fe1 C14 C13 . . . . 80.8(2) ?
    C17 Fe1 C14 C13 . . . . -48.3(6) ?
    C10 Fe1 C14 C13 . . . . 119.5(3) ?
    C18 Fe1 C14 C13 . . . . 174.3(3) ?
    C19 Fe1 C14 C13 . . . . -156.5(2) ?
    C12 Fe1 C14 C13 . . . . 37.5(2) ?
    C16 Fe1 C14 C10 . . . . 165.20(19) ?
    C15 Fe1 C14 C10 . . . . 125.0(2) ?
    C11 Fe1 C14 C10 . . . . -38.73(18) ?
    C17 Fe1 C14 C10 . . . . -167.8(4) ?
    C18 Fe1 C14 C10 . . . . 54.8(4) ?
    C19 Fe1 C14 C10 . . . . 84.0(2) ?
    C13 Fe1 C14 C10 . . . . -119.5(3) ?
    C12 Fe1 C14 C10 . . . . -82.0(2) ?
    C16 Fe1 C15 C19 . . . . 119.8(4) ?
    C11 Fe1 C15 C19 . . . . -45.4(6) ?
    C14 Fe1 C15 C19 . . . . -116.8(2) ?
    C17 Fe1 C15 C19 . . . . 81.1(3) ?
    C10 Fe1 C15 C19 . . . . -75.3(3) ?
    C18 Fe1 C15 C19 . . . . 37.5(2) ?
    C13 Fe1 C15 C19 . . . . -158.9(2) ?
    C12 Fe1 C15 C19 . . . . 169.6(3) ?
    C11 Fe1 C15 C16 . . . . -165.2(4) ?
    C14 Fe1 C15 C16 . . . . 123.4(3) ?
    C17 Fe1 C15 C16 . . . . -38.7(2) ?
    C10 Fe1 C15 C16 . . . . 164.9(2) ?
    C18 Fe1 C15 C16 . . . . -82.4(3) ?
    C19 Fe1 C15 C16 . . . . -119.8(4) ?
    C13 Fe1 C15 C16 . . . . 81.3(3) ?
    C12 Fe1 C15 C16 . . . . 49.8(4) ?
    C19 C15 C16 C17 . . . . 0.4(5) ?
    Fe1 C15 C16 C17 . . . . 60.3(3) ?
    C19 C15 C16 Fe1 . . . . -59.9(3) ?
    C11 Fe1 C16 C15 . . . . 170.3(3) ?
    C14 Fe1 C16 C15 . . . . -74.6(3) ?
    C17 Fe1 C16 C15 . . . . 117.8(3) ?
    C10 Fe1 C16 C15 . . . . -42.4(5) ?
    C18 Fe1 C16 C15 . . . . 80.0(3) ?
    C19 Fe1 C16 C15 . . . . 36.9(2) ?
    C13 Fe1 C16 C15 . . . . -115.5(2) ?
    C12 Fe1 C16 C15 . . . . -157.1(2) ?
    C15 Fe1 C16 C17 . . . . -117.8(3) ?
    C11 Fe1 C16 C17 . . . . 52.5(4) ?
    C14 Fe1 C16 C17 . . . . 167.6(2) ?
    C10 Fe1 C16 C17 . . . . -160.2(4) ?
    C18 Fe1 C16 C17 . . . . -37.8(2) ?
    C19 Fe1 C16 C17 . . . . -80.9(2) ?
    C13 Fe1 C16 C17 . . . . 126.7(2) ?
    C12 Fe1 C16 C17 . . . . 85.0(3) ?
    C15 C16 C17 C18 . . . . -0.3(5) ?
    Fe1 C16 C17 C18 . . . . 60.1(3) ?
    C15 C16 C17 Fe1 . . . . -60.5(3) ?
    C16 Fe1 C17 C18 . . . . -118.2(3) ?
    C15 Fe1 C17 C18 . . . . -80.2(2) ?
    C11 Fe1 C17 C18 . . . . 84.7(2) ?
    C14 Fe1 C17 C18 . . . . -153.5(4) ?
    C10 Fe1 C17 C18 . . . . 46.5(4) ?
    C19 Fe1 C17 C18 . . . . -37.1(2) ?
    C13 Fe1 C17 C18 . . . . 169.5(2) ?
    C12 Fe1 C17 C18 . . . . 127.5(2) ?
    C15 Fe1 C17 C16 . . . . 38.0(2) ?
    C11 Fe1 C17 C16 . . . . -157.1(2) ?
    C14 Fe1 C17 C16 . . . . -35.3(6) ?
    C10 Fe1 C17 C16 . . . . 164.7(3) ?
    C18 Fe1 C17 C16 . . . . 118.2(3) ?
    C19 Fe1 C17 C16 . . . . 81.1(2) ?
    C13 Fe1 C17 C16 . . . . -72.2(3) ?
    C12 Fe1 C17 C16 . . . . -114.3(2) ?
    C16 C17 C18 C19 . . . . 0.2(4) ?
    Fe1 C17 C18 C19 . . . . 59.9(2) ?
    C16 C17 C18 Fe1 . . . . -59.8(3) ?
    C16 Fe1 C18 C19 . . . . -80.9(2) ?
    C15 Fe1 C18 C19 . . . . -37.4(2) ?
    C11 Fe1 C18 C19 . . . . 125.6(2) ?
    C14 Fe1 C18 C19 . . . . 41.7(4) ?
    C17 Fe1 C18 C19 . . . . -119.4(3) ?
    C10 Fe1 C18 C19 . . . . 80.8(2) ?
    C13 Fe1 C18 C19 . . . . -152.1(5) ?
    C12 Fe1 C18 C19 . . . . 167.19(19) ?
    C16 Fe1 C18 C17 . . . . 38.4(2) ?
    C15 Fe1 C18 C17 . . . . 81.9(2) ?
    C11 Fe1 C18 C17 . . . . -115.1(2) ?
    C14 Fe1 C18 C17 . . . . 161.1(3) ?
    C10 Fe1 C18 C17 . . . . -159.8(2) ?
    C19 Fe1 C18 C17 . . . . 119.4(3) ?
    C13 Fe1 C18 C17 . . . . -32.8(6) ?
    C12 Fe1 C18 C17 . . . . -73.4(3) ?
    C16 C15 C19 C18 . . . . -0.3(4) ?
    Fe1 C15 C19 C18 . . . . -59.8(2) ?
    C16 C15 C19 Fe1 . . . . 59.6(3) ?
    C17 C18 C19 C15 . . . . 0.0(4) ?
    Fe1 C18 C19 C15 . . . . 59.7(2) ?
    C17 C18 C19 Fe1 . . . . -59.7(2) ?
    C16 Fe1 C19 C15 . . . . -37.2(2) ?
    C11 Fe1 C19 C15 . . . . 165.5(2) ?
    C14 Fe1 C19 C15 . . . . 80.0(2) ?
    C17 Fe1 C19 C15 . . . . -81.5(3) ?
    C10 Fe1 C19 C15 . . . . 123.7(2) ?
    C18 Fe1 C19 C15 . . . . -118.9(3) ?
    C13 Fe1 C19 C15 . . . . 44.7(4) ?
    C12 Fe1 C19 C15 . . . . -161.9(4) ?
    C16 Fe1 C19 C18 . . . . 81.8(2) ?
    C15 Fe1 C19 C18 . . . . 118.9(3) ?
    C11 Fe1 C19 C18 . . . . -75.5(3) ?
    C14 Fe1 C19 C18 . . . . -161.1(2) ?
    C17 Fe1 C19 C18 . . . . 37.5(2) ?
    C10 Fe1 C19 C18 . . . . -117.3(2) ?
    C13 Fe1 C19 C18 . . . . 163.6(3) ?
    C12 Fe1 C19 C18 . . . . -42.9(6) ?
loop_
    _geom_hbond_atom_site_label_D
    _geom_hbond_atom_site_label_H
    _geom_hbond_atom_site_label_A
    _geom_hbond_site_symmetry_A
    _geom_hbond_distance_DH
    _geom_hbond_distance_HA
    _geom_hbond_distance_DA
    _geom_hbond_angle_DHA
    O1 H1 O2 4_565 0.82 2.04 2.841(3) 166
data_global
_journal_date_recd_electronic     2010-12-25
_journal_date_accepted     2011-01-06
_journal_name_full     'Acta Crystallographica, Section E'
_journal_year     2011
_journal_volume     67
_journal_issue      2
_journal_page_first     m183
_journal_page_last     m183
_journal_paper_category     QM
_journal_coeditor_code     PB2052
_publ_contact_author_name     'Dr. Wang, Ping-An'
_publ_contact_author_address
;
Department of Chemistry
School of Pharmacy
Fourth Military Medical University
Changle West Road 17, 710032, Xi-An
China
;
_publ_contact_author_email     'ping_an1718@yahoo.com.cn'
_publ_contact_author_fax     '+86-29-8477-6945'
_publ_contact_author_phone     '+86-29-8477-4473'
_publ_section_title
;
(<i>S</i>)-1-Ferrocenyl-3-hydroxy-3-phenylpropan-1-one
;
loop_
    _publ_author_name
    _publ_author_address
    'Wang, Ping-An'
;
Department of Chemistry
School of Pharmacy
Fourth Military Medical University
Changle West Road 17, 710032 Xi-An
People's Republic of China
;
