# Supplementary material for: (S)-1-Ferrocenyl-3-hy­droxy-3-phenyl­propan-1-one
Source: Acta Crystallogr Sect E Struct Rep Online. 2011 Jan 15;67(Pt 2):m183. doi: 10.1107/S1600536811000766 (PMC3051583; doi:10.1107/S1600536811000766)
Supplement: Supplementary file 2 [file e-67-0m183-Isup2.hkl]

# 
# h,k,l, Fc-squared, Fo-squared, sigma(Fo-squared) and status flag 
# 
data_I
_shelx_title ' xb4292 in P2(1)2(1)2(1)' 
_shelx_refln_list_code          4 
_shelx_F_calc_maximum      204.33 
_exptl_crystal_F_000       696.00 
_reflns_d_resolution_high  0.8377 
 
loop_ 
 _symmetry_equiv_pos_as_xyz 
 'x, y, z' 
 '-x+1/2, -y, z+1/2' 
 '-x, y+1/2, -z+1/2' 
 'x+1/2, -y+1/2, -z' 
 
_cell_length_a    10.0609 
_cell_length_b    10.6054 
_cell_length_c    14.3350 
_cell_angle_alpha  90.000 
_cell_angle_beta   90.000 
_cell_angle_gamma  90.000 
 
_shelx_F_squared_multiplier     1.000 
 
loop_ 
 _refln_index_h 
 _refln_index_k 
 _refln_index_l 
 _refln_F_squared_calc 
 _refln_F_squared_meas 
 _refln_F_squared_sigma 
 _refln_observed_status 
   2   0   0     1700.80     1812.96     54.23 o 
   4   0   0    15717.07    14702.76    264.84 o 
   6   0   0      108.92      106.53     18.49 o 
   8   0   0     1419.25     1389.63     44.47 o 
  10   0   0       70.49      103.01     14.27 o 
  12   0   0       10.44       -1.23      9.45 o 
   1   1   0     9184.79     9035.35    187.92 o 
   2   1   0    41749.80    39932.16   1109.42 o 
   3   1   0      599.35      609.68     15.15 o 
   4   1   0      804.43      794.67     19.77 o 
   5   1   0        1.33        0.41      2.31 o 
   6   1   0     1931.67     1880.45     40.45 o 
   7   1   0      173.95      155.35      9.37 o 
   8   1   0      299.89      318.81     13.63 o 
   9   1   0      100.97       91.71      8.86 o 
  10   1   0      440.69      430.57     21.08 o 
  11   1   0       95.51      113.33     15.00 o 
   0   2   0    13967.27    14480.85    255.73 o 
   1   2   0    15823.21    16097.59    234.34 o 
   2   2   0     3071.53     3007.68     60.10 o 
   3   2   0     2427.62     2501.40     44.32 o 
   4   2   0     1198.71     1190.92     26.76 o 
   5   2   0     1842.83     1788.08     37.70 o 
   6   2   0     1119.14     1188.97     33.71 o 
   7   2   0      223.17      221.30     12.89 o 
   8   2   0      172.64      170.27     12.60 o 
   9   2   0      592.24      632.90     26.68 o 
  10   2   0      252.63      246.55     26.32 o 
  11   2   0       10.53       12.84      6.27 o 
   1   3   0     1935.98     1971.52     31.31 o 
   2   3   0       74.08       84.94      6.46 o 
   3   3   0     1582.31     1489.09     45.58 o 
   4   3   0      450.27      479.18     15.94 o 
   5   3   0       15.97       29.63      5.45 o 
   6   3   0        7.37       10.90      4.17 o 
   7   3   0      572.91      577.01     21.18 o 
   8   3   0      743.98      738.73     25.71 o 
   9   3   0        0.07       -2.86      4.33 o 
  10   3   0       16.43       25.09      8.66 o 
  11   3   0      135.39      128.32     14.30 o 
   0   4   0     2028.05     2129.42     49.65 o 
   1   4   0     3101.62     3025.86     46.65 o 
   2   4   0       11.65       12.32      2.86 o 
   3   4   0      228.82      194.31      9.85 o 
   4   4   0     1079.56     1094.31     33.82 o 
   5   4   0     1023.16     1020.26     27.74 o 
   6   4   0       23.31       11.52      4.53 o 
   7   4   0      291.74      257.73     18.19 o 
   8   4   0       81.11       91.14     11.31 o 
   9   4   0      376.82      378.31     24.98 o 
  10   4   0       36.40       12.94      7.95 o 
  11   4   0        0.83        1.73      6.51 o 
   1   5   0     1635.81     1657.01     44.35 o 
   2   5   0       73.12       65.11      5.91 o 
   3   5   0      681.91      634.68     20.24 o 
   4   5   0      217.60      209.97     11.74 o 
   5   5   0        1.47        0.75      3.40 o 
   6   5   0      320.83      331.88     16.09 o 
   7   5   0      408.65      430.54     19.55 o 
   8   5   0      222.27      210.93     19.59 o 
   9   5   0       48.38       56.36     12.16 o 
  10   5   0      287.72      278.52     24.40 o 
  11   5   0       14.55        4.28      7.60 o 
   0   6   0     1722.08     1565.96     45.00 o 
   1   6   0      298.58      338.62     14.95 o 
   2   6   0        9.33        5.09      2.88 o 
   3   6   0      373.72      419.83     17.36 o 
   4   6   0     1593.61     1475.09     37.18 o 
   5   6   0       17.40       11.27      4.51 o 
   6   6   0      876.70      912.69     29.31 o 
   7   6   0      115.79      152.50     17.42 o 
   8   6   0      197.08      224.88     21.20 o 
   9   6   0       22.25       10.72      8.63 o 
  10   6   0       27.21       45.19     12.61 o 
   1   7   0      115.89      104.16      8.80 o 
   2   7   0     1605.24     1539.54     33.67 o 
   3   7   0      101.93       93.26      9.99 o 
   4   7   0      165.71      180.27     13.15 o 
   5   7   0      219.96      196.40     14.21 o 
   6   7   0      600.48      627.89     32.76 o 
   7   7   0      136.57      101.12     15.36 o 
   8   7   0       34.46       51.90     15.61 o 
   9   7   0       13.51       12.35      8.54 o 
  10   7   0       45.08       58.08     14.56 o 
   0   8   0        9.30        4.66      4.79 o 
   1   8   0      588.98      603.31     20.38 o 
   2   8   0        0.09        4.68      3.37 o 
   3   8   0      275.01      301.74     16.82 o 
   4   8   0       33.51       38.04      7.61 o 
   5   8   0     1363.52     1315.05     38.76 o 
   6   8   0       40.00       47.66     11.18 o 
   7   8   0       13.87       10.07      7.55 o 
   8   8   0        9.64        4.16      6.61 o 
   9   8   0       60.60       68.31     20.95 o 
   1   9   0      264.97      240.46     15.75 o 
   2   9   0       26.03       21.78      5.44 o 
   3   9   0      717.91      746.39     28.54 o 
   4   9   0        3.17        0.61      4.32 o 
   5   9   0       30.41       34.76     10.12 o 
   6   9   0      103.90      107.14     16.82 o 
   7   9   0      298.16      349.85     41.29 o 
   8   9   0        0.32        5.56      7.81 o 
   0  10   0      497.73      487.92     29.48 o 
   1  10   0      227.87      275.81     16.58 o 
   2  10   0        5.79        1.39      3.99 o 
   3  10   0      147.51      167.96     15.62 o 
   4  10   0      216.02      184.70     16.60 o 
   5  10   0      155.27      138.76     19.24 o 
   6  10   0       35.98       35.16     11.45 o 
   7  10   0       18.53        8.06      8.48 o 
   1  11   0        0.59        2.09      4.53 o 
   2  11   0      330.83      339.44     22.39 o 
   3  11   0      160.18      176.58     17.15 o 
   4  11   0       16.67       30.22     10.87 o 
   5  11   0        0.07       -2.40      6.60 o 
   0  12   0       77.53       59.77     14.50 o 
   1  12   0        1.60        3.08      5.44 o 
   2  12   0       67.21       48.75     11.67 o 
   3  12   0        7.13        4.49      8.66 o 
   1   0   1     4821.25     4907.88     89.31 o 
   2   0   1     3563.75     3731.04     58.33 o 
   3   0   1       25.33       22.19      9.49 o 
   4   0   1      382.13      418.96     13.42 o 
   5   0   1       25.42       34.23      4.92 o 
   6   0   1      151.72      127.16     10.61 o 
   7   0   1      417.04      406.28     16.44 o 
   8   0   1       90.18       83.21      8.25 o 
   9   0   1      896.34      968.54     26.51 o 
  10   0   1       45.42       39.45      7.99 o 
  11   0   1       11.50        8.02      5.41 o 
 -11   1   1      256.03      283.83     24.19 o 
 -10   1   1      204.82      212.77     13.38 o 
  -9   1   1      123.91      114.18      9.69 o 
  -8   1   1      497.61      492.93     16.88 o 
  -7   1   1      699.71      678.05     22.67 o 
  -6   1   1      420.72      408.30     16.96 o 
  -5   1   1      606.24      643.41     19.34 o 
  -4   1   1      641.48      639.82     17.12 o 
  -3   1   1      670.53      657.95     16.52 o 
  -2   1   1     9536.17     9483.51    119.80 o 
  -1   1   1     2235.99     2361.25     32.40 o 
   0   1   1       17.44       17.93      1.66 o 
   1   1   1     2334.44     2463.56     33.09 o 
   2   1   1     9465.02     9452.24    172.39 o 
   3   1   1      894.07      876.28     32.45 o 
   4   1   1      555.95      561.18     15.86 o 
   5   1   1      710.90      736.08     19.97 o 
   6   1   1      365.11      345.28     14.36 o 
   7   1   1      767.70      751.67     20.12 o 
   8   1   1      445.54      411.06     15.63 o 
   9   1   1      133.59      115.25      9.64 o 
  10   1   1      214.42      228.92     23.94 o 
  11   1   1      259.06      282.10     19.37 o 
 -11   2   1       45.81        8.63     11.09 o 
 -10   2   1       69.70       76.38      9.36 o 
  -9   2   1      197.88      203.88     14.57 o 
  -8   2   1     1142.74     1099.21     32.12 o 
  -7   2   1      436.05      424.09     17.75 o 
  -6   2   1      530.27      513.12     23.92 o 
  -5   2   1       11.87        4.64      3.32 o 
  -4   2   1     1730.72     1650.60     33.97 o 
  -3   2   1     1077.87     1101.54     25.24 o 
  -2   2   1     1026.18     1010.88     17.59 o 
  -1   2   1      289.19      307.57      6.64 o 
   0   2   1    20594.17    19749.01    283.79 o 
   1   2   1      269.13      285.93     11.04 o 
   2   2   1      956.99      938.70     27.11 o 
   3   2   1     1084.49     1074.54     44.57 o 
   4   2   1     1725.92     1593.59     41.97 o 
   5   2   1       11.96       11.88      3.54 o 
   6   2   1      449.96      453.97     24.49 o 
   7   2   1      469.58      423.58     22.65 o 
   8   2   1     1141.97     1107.67     45.68 o 
   9   2   1      186.97      171.84     13.99 o 
  10   2   1       57.56       59.89      9.94 o 
  11   2   1       50.68       38.41      8.88 o 
 -11   3   1        4.68        2.60      5.68 o 
 -10   3   1      397.82      429.91     26.96 o 
  -9   3   1      128.58      115.23     11.64 o 
  -8   3   1      186.56      199.89     13.83 o 
  -7   3   1      690.34      698.55     23.89 o 
  -6   3   1     1865.00     1807.45     41.56 o 
  -5   3   1      508.03      553.74     23.45 o 
  -4   3   1       81.92       70.84      8.87 o 
  -3   3   1     1799.70     1884.26     44.16 o 
  -2   3   1     4658.04     4692.02     63.37 o 
  -1   3   1      250.84      260.58      6.79 o 
   0   3   1     2207.09     2170.74     33.51 o 
   1   3   1      302.92      318.17     14.67 o 
   2   3   1     4496.80     4488.92     64.03 o 
   3   3   1     1849.38     1832.27     45.75 o 
   4   3   1       79.49       59.12      5.93 o 
   5   3   1      592.28      597.63     20.89 o 
   6   3   1     1896.72     1882.36     41.30 o 
   7   3   1      694.61      713.37     24.64 o 
   8   3   1      175.88      175.22     16.85 o 
   9   3   1      141.43      117.77     15.20 o 
  10   3   1      400.70      423.10     21.88 o 
  11   3   1        4.63        5.43      5.81 o 
 -11   4   1       60.43       72.21     14.62 o 
 -10   4   1      151.52      149.50     26.70 o 
  -9   4   1      272.98      295.18     49.30 o 
  -8   4   1      768.33      808.73     34.97 o 
  -7   4   1      266.56      255.62     14.98 o 
  -6   4   1      502.29      522.14     20.08 o 
  -5   4   1      797.73      840.16     28.75 o 
  -4   4   1      615.05      581.22     19.93 o 
  -3   4   1       18.33       26.37      4.57 o 
  -2   4   1     3170.06     3388.84     60.69 o 
  -1   4   1      676.44      665.34     12.54 o 
   0   4   1      465.94      426.88      9.41 o 
   1   4   1      607.15      590.37     14.92 o 
   2   4   1     3259.98     3496.14     52.55 o 
   3   4   1        5.79        6.91      3.91 o 
   4   4   1      566.25      503.03     17.25 o 
   5   4   1      823.61      861.60     42.00 o 
   6   4   1      524.50      521.90     24.73 o 
   7   4   1      287.07      307.24     23.25 o 
   8   4   1      821.43      851.13     36.88 o 
   9   4   1      276.95      288.19     23.24 o 
  10   4   1      139.09      137.33     31.43 o 
  11   4   1       66.78       57.32     13.22 o 
 -11   5   1      148.63      144.20     29.58 o 
 -10   5   1       93.36       98.24     16.32 o 
  -9   5   1       61.79       62.33     13.03 o 
  -8   5   1      286.40      322.40     23.99 o 
  -7   5   1     1411.82     1525.60     58.63 o 
  -6   5   1      130.40      141.05     11.58 o 
  -5   5   1       26.84       14.35      5.90 o 
  -4   5   1      211.31      198.42     11.78 o 
  -3   5   1     1147.40     1130.45     29.38 o 
  -2   5   1      112.84      135.81      8.25 o 
  -1   5   1     1657.84     1667.24     25.18 o 
   0   5   1       65.58       70.23      4.11 o 
   1   5   1     1477.00     1487.83     29.70 o 
   2   5   1      167.24      180.25      9.89 o 
   3   5   1     1235.29     1208.32     29.56 o 
   4   5   1      234.54      228.55     11.84 o 
   5   5   1       15.47        4.28      3.63 o 
   6   5   1      122.83      122.29     12.33 o 
   7   5   1     1500.45     1601.68     52.58 o 
   8   5   1      289.60      270.95     22.22 o 
   9   5   1       69.97       65.38     12.99 o 
  10   5   1       92.75       98.64     15.97 o 
  11   5   1      145.78      135.23     19.28 o 
 -10   6   1       16.47       17.32      9.17 o 
  -9   6   1      388.28      422.66     28.84 o 
  -8   6   1      119.92      148.16     21.57 o 
  -7   6   1       61.34       56.46      9.18 o 
  -6   6   1      178.97      184.66     13.87 o 
  -5   6   1     1299.10     1345.36     35.82 o 
  -4   6   1      101.82      104.71     10.03 o 
  -3   6   1     1587.49     1549.22     38.54 o 
  -2   6   1      284.16      285.73     12.75 o 
  -1   6   1      724.96      694.26     19.45 o 
   0   6   1       14.11       22.18      4.20 o 
   1   6   1      786.15      791.18     20.43 o 
   2   6   1      272.53      240.50     12.65 o 
   3   6   1     1487.10     1500.15     31.95 o 
   4   6   1       94.09       94.83      9.34 o 
   5   6   1     1249.28     1227.00     45.15 o 
   6   6   1      201.43      212.66     18.88 o 
   7   6   1       51.91       74.41     12.99 o 
   8   6   1      113.40      126.96     16.78 o 
   9   6   1      398.48      464.30     29.77 o 
  10   6   1       17.24       29.97     12.12 o 
  -9   7   1       17.56        5.55      8.63 o 
  -8   7   1      103.69       93.97     15.95 o 
  -7   7   1      470.61      508.53     27.97 o 
  -6   7   1      458.09      464.81     21.36 o 
  -5   7   1      292.43      320.84     22.95 o 
  -4   7   1      561.33      555.82     22.02 o 
  -3   7   1      933.99      921.46     37.19 o 
  -2   7   1      602.52      579.73     22.71 o 
  -1   7   1      641.10      648.31     19.92 o 
   0   7   1        9.06       10.91      3.57 o 
   1   7   1      659.63      625.87     19.54 o 
   2   7   1      578.41      590.23     21.81 o 
   3   7   1      975.35      985.58     25.73 o 
   4   7   1      561.50      568.08     22.07 o 
   5   7   1      295.95      318.52     16.64 o 
   6   7   1      464.48      431.55     31.02 o 
   7   7   1      509.17      512.45     29.77 o 
   8   7   1      115.32       83.47     14.78 o 
   9   7   1       16.78        6.47      7.24 o 
  -9   8   1       87.15       80.94     16.10 o 
  -8   8   1      178.93      194.67     22.15 o 
  -7   8   1       83.27       71.07     13.49 o 
  -6   8   1      189.28      187.54     15.54 o 
  -5   8   1      223.27      220.02     16.00 o 
  -4   8   1      896.72      876.78     30.08 o 
  -3   8   1      412.12      418.51     19.71 o 
  -2   8   1        3.99        4.28      3.32 o 
  -1   8   1      301.74      314.70     14.31 o 
   0   8   1      514.73      519.45     18.78 o 
   1   8   1      255.73      260.78     13.79 o 
   2   8   1        5.44        8.81      4.31 o 
   3   8   1      397.09      407.18     16.86 o 
   4   8   1      877.28      879.73     29.78 o 
   5   8   1      214.75      189.96     19.46 o 
   6   8   1      184.72      195.47     20.44 o 
   7   8   1       81.73       79.38     19.51 o 
   8   8   1      193.46      212.54     22.90 o 
   9   8   1       82.37       84.83     16.44 o 
  -8   9   1       55.14       59.88     14.62 o 
  -7   9   1        4.45        4.93      7.37 o 
  -6   9   1      278.81      294.29     25.42 o 
  -5   9   1      176.84      171.98     15.29 o 
  -4   9   1      214.89      168.53     19.78 o 
  -3   9   1       55.20       61.07      9.81 o 
  -2   9   1      790.74      791.30     25.67 o 
  -1   9   1        1.55        5.61      3.74 o 
   0   9   1      871.74      867.56     35.61 o 
   1   9   1        5.41        4.35      3.55 o 
   2   9   1      731.68      783.13     28.93 o 
   3   9   1       49.70       54.39      9.18 o 
   4   9   1      193.15      176.84     14.97 o 
   5   9   1      178.99      189.38     20.62 o 
   6   9   1      286.94      257.25     27.94 o 
   7   9   1        3.34        7.09      9.45 o 
   8   9   1       52.85       45.58     12.92 o 
  -7  10   1       17.12       10.84     10.48 o 
  -6  10   1       25.81       23.83     10.45 o 
  -5  10   1      134.57      140.19     15.34 o 
  -4  10   1      260.18      240.55     18.29 o 
  -3  10   1       53.09       54.70     10.14 o 
  -2  10   1       30.56       26.67      6.26 o 
  -1  10   1      178.01      173.78     13.57 o 
   0  10   1      332.29      352.10     18.22 o 
   1  10   1      155.41      159.76     15.86 o 
   2  10   1       24.52       25.53      8.61 o 
   3  10   1       51.73       29.54      7.49 o 
   4  10   1      251.59      237.70     23.51 o 
   5  10   1      114.09       86.84     15.91 o 
   6  10   1       20.40       14.04      8.09 o 
   7  10   1       18.33       14.24      8.69 o 
  -5  11   1       73.60       59.48     18.28 o 
  -4  11   1       40.69       40.66     11.71 o 
  -3  11   1       98.69       95.54     13.43 o 
  -2  11   1       12.38       15.99      6.82 o 
  -1  11   1       78.10       83.53     10.77 o 
   0  11   1        4.31       -1.24      4.15 o 
   1  11   1       83.71       96.41     11.70 o 
   2  11   1       17.60       18.72      6.10 o 
   3  11   1       98.50       97.80     18.27 o 
   4  11   1       38.93       33.35     11.74 o 
   5  11   1       81.12       79.36     15.95 o 
  -3  12   1       36.10       44.09     10.48 o 
  -2  12   1        4.39        8.66      6.49 o 
  -1  12   1       79.93       92.20     12.32 o 
   0  12   1       15.09       15.02      7.17 o 
   1  12   1       87.89       82.19     12.92 o 
   2  12   1        2.12        5.48      6.06 o 
   3  12   1       35.50       34.48     12.03 o 
   0   0   2     4551.26     4687.47    118.32 o 
   1   0   2     9454.87     9097.18    158.87 o 
   2   0   2       35.81       35.72      2.77 o 
   3   0   2     3469.30     3366.77     48.39 o 
   4   0   2     1657.23     1556.62     32.18 o 
   5   0   2     1300.84     1319.13     30.59 o 
   6   0   2       62.52       51.78      5.46 o 
   7   0   2     1135.61     1107.73     29.54 o 
   8   0   2      367.93      401.59     15.33 o 
   9   0   2       17.32        9.24      4.62 o 
  10   0   2       48.35       42.15      8.19 o 
  11   0   2      163.16      188.89     16.10 o 
 -11   1   2       41.39       35.45      9.17 o 
 -10   1   2       68.98       62.51      9.71 o 
  -9   1   2      472.46      463.91     19.84 o 
  -8   1   2      152.22      148.91     11.82 o 
  -7   1   2      262.87      251.79     13.28 o 
  -6   1   2      916.53      858.64     24.38 o 
  -5   1   2     2420.40     2418.89     47.67 o 
  -4   1   2     1104.35     1177.73     26.26 o 
  -3   1   2     1263.14     1258.32     22.33 o 
  -2   1   2    13121.21    13262.38    189.70 o 
  -1   1   2     9359.24     9137.42    160.49 o 
   0   1   2     4986.38     5179.42     76.41 o 
   1   1   2     9773.31     9519.24    164.66 o 
   2   1   2    13120.21    12842.45    161.98 o 
   3   1   2     1310.22     1300.84     24.71 o 
   4   1   2     1084.19     1046.43     71.45 o 
   5   1   2     2620.55     2544.03     48.76 o 
   6   1   2      898.45      830.67     20.18 o 
   7   1   2      278.26      271.43     11.64 o 
   8   1   2      156.32      163.04     10.32 o 
   9   1   2      498.98      530.77     22.69 o 
  10   1   2       61.06       60.87     10.07 o 
  11   1   2       45.80       52.57      9.71 o 
 -11   2   2       26.54       10.68     11.91 o 
 -10   2   2      119.88      131.62     14.29 o 
  -9   2   2      337.07      332.63     17.79 o 
  -8   2   2      325.45      326.93     16.48 o 
  -7   2   2      317.10      314.44     15.26 o 
  -6   2   2      925.78      911.20     43.48 o 
  -5   2   2      370.90      349.42     14.09 o 
  -4   2   2     1131.85     1165.10     26.97 o 
  -3   2   2      848.49      837.28     20.39 o 
  -2   2   2     1034.03     1035.08     18.41 o 
  -1   2   2      602.76      649.34     11.24 o 
   0   2   2     1814.94     1960.10     33.91 o 
   1   2   2      593.04      629.87     13.96 o 
   2   2   2     1013.56     1011.59     15.91 o 
   3   2   2      882.79      871.96     19.16 o 
   4   2   2     1145.22     1177.58     43.13 o 
   5   2   2      382.60      353.92     16.41 o 
   6   2   2      851.39      849.88     33.48 o 
   7   2   2      319.14      308.98     22.60 o 
   8   2   2      340.07      320.38     22.64 o 
   9   2   2      360.99      413.39     21.71 o 
  10   2   2      114.73      111.80     12.88 o 
  11   2   2       25.85       12.49      6.91 o 
 -11   3   2      132.68      121.19     26.70 o 
 -10   3   2       74.25       90.54     22.89 o 
  -9   3   2       29.44       25.05      6.58 o 
  -8   3   2       58.22       89.50     10.30 o 
  -7   3   2     1444.70     1444.95     37.27 o 
  -6   3   2      241.59      238.11     13.13 o 
  -5   3   2       76.35       70.42      9.53 o 
  -4   3   2     1893.21     1876.97     39.62 o 
  -3   3   2     2445.16     2379.15     38.03 o 
  -2   3   2      584.29      581.53     12.08 o 
  -1   3   2     2124.43     2083.65     28.83 o 
   0   3   2     4971.92     5021.92     59.99 o 
   1   3   2     2095.22     2056.20     36.38 o 
   2   3   2      573.89      588.78     15.17 o 
   3   3   2     2501.32     2417.32     43.61 o 
   4   3   2     1780.63     1714.76     36.02 o 
   5   3   2       59.25       56.58      6.36 o 
   6   3   2      261.77      285.36     17.85 o 
   7   3   2     1483.67     1364.67     45.70 o 
   8   3   2       50.47       59.11     10.82 o 
   9   3   2       33.10       25.23      6.79 o 
  10   3   2       76.28       81.20     11.51 o 
  11   3   2      135.51      157.06     15.70 o 
 -11   4   2       23.55       20.95     13.97 o 
 -10   4   2       64.79       92.02     23.42 o 
  -9   4   2      192.80      218.38     16.22 o 
  -8   4   2      584.42      682.23     25.81 o 
  -7   4   2      248.95      249.00     14.78 o 
  -6   4   2      222.06      218.61     13.32 o 
  -5   4   2     1337.71     1427.99     34.19 o 
  -4   4   2       87.39      100.44      8.40 o 
  -3   4   2     1713.57     1720.67     30.80 o 
  -2   4   2     1557.37     1519.06     24.10 o 
  -1   4   2     1789.08     1807.65     27.16 o 
   0   4   2       11.63       19.05      3.16 o 
   1   4   2     1762.50     1825.16     35.93 o 
   2   4   2     1423.25     1373.39     39.49 o 
   3   4   2     1721.29     1714.11     37.27 o 
   4   4   2      126.99      146.02      8.96 o 
   5   4   2     1401.64     1291.88    112.65 o 
   6   4   2      249.59      255.57     13.14 o 
   7   4   2      297.28      306.31     20.33 o 
   8   4   2      572.59      635.58     50.12 o 
   9   4   2      218.81      183.51     25.68 o 
  10   4   2       72.32       83.22     15.07 o 
  11   4   2       20.11       13.54      6.71 o 
 -10   5   2       72.35       56.69     18.90 o 
  -9   5   2       84.23      117.59     19.68 o 
  -8   5   2      113.98      132.05     13.03 o 
  -7   5   2        7.24        9.08      4.71 o 
  -6   5   2      954.70      964.23     33.11 o 
  -5   5   2     1350.80     1364.79     40.68 o 
  -4   5   2      140.43      131.27     10.08 o 
  -3   5   2     1147.72     1200.56     37.35 o 
  -2   5   2     1369.38     1360.96     23.51 o 
  -1   5   2     1985.52     1900.84     29.43 o 
   0   5   2      312.95      311.89      9.02 o 
   1   5   2     2023.30     1930.65     39.77 o 
   2   5   2     1314.92     1323.11     31.13 o 
   3   5   2     1101.79     1127.74     32.33 o 
   4   5   2      148.60      148.93     13.91 o 
   5   5   2     1427.54     1374.80     44.57 o 
   6   5   2      992.80     1037.12     54.84 o 
   7   5   2        1.89        3.42      5.01 o 
   8   5   2      121.59      131.75     16.41 o 
   9   5   2      101.03      111.23     16.03 o 
  10   5   2       76.46       55.87     12.92 o 
 -10   6   2       50.76       44.78     18.08 o 
  -9   6   2       18.46       27.53     13.56 o 
  -8   6   2      345.29      402.34     28.31 o 
  -7   6   2      361.21      383.33     23.86 o 
  -6   6   2       52.74       59.46      8.88 o 
  -5   6   2      119.95      131.03     12.10 o 
  -4   6   2      321.34      274.37     14.66 o 
  -3   6   2     1272.27     1225.79     54.73 o 
  -2   6   2       38.40       42.61      6.36 o 
  -1   6   2     1020.50      988.56     21.94 o 
   0   6   2      412.15      397.38     10.88 o 
   1   6   2      941.75      906.70     22.68 o 
   2   6   2       32.74       37.38      5.92 o 
   3   6   2     1206.13     1138.86     26.99 o 
   4   6   2      313.70      312.53     16.00 o 
   5   6   2      112.87      124.08     14.38 o 
   6   6   2       39.65       31.47      8.66 o 
   7   6   2      328.09      353.92     23.67 o 
   8   6   2      370.64      414.44     26.73 o 
   9   6   2       19.24       23.81      9.24 o 
  10   6   2       54.62       41.90     11.33 o 
  -9   7   2       33.11       26.70     16.43 o 
  -8   7   2       39.08       33.17     10.25 o 
  -7   7   2      166.69      175.82     14.93 o 
  -6   7   2       52.52       64.19      9.56 o 
  -5   7   2      740.52      770.29     27.36 o 
  -4   7   2      285.87      296.23     25.28 o 
  -3   7   2      524.45      532.44     21.02 o 
  -2   7   2      372.86      358.65     16.31 o 
  -1   7   2      478.05      447.70     37.45 o 
   0   7   2      439.17      426.41     15.87 o 
   1   7   2      466.14      434.82     16.00 o 
   2   7   2      318.05      329.90     19.01 o 
   3   7   2      475.40      463.16     16.92 o 
   4   7   2      295.29      300.28     22.86 o 
   5   7   2      751.35      700.97     33.25 o 
   6   7   2       40.03       31.04     10.68 o 
   7   7   2      173.91      171.49     19.01 o 
   8   7   2       33.10       23.07     15.20 o 
   9   7   2       40.43       38.95     14.58 o 
  -9   8   2       82.98       89.56     25.06 o 
  -8   8   2        8.93        8.99      7.95 o 
  -7   8   2      111.69      151.07     15.24 o 
  -6   8   2      193.19      201.50     16.36 o 
  -5   8   2       24.79       19.51      8.57 o 
  -4   8   2      216.28      197.19     14.81 o 
  -3   8   2      488.82      511.00     22.01 o 
  -2   8   2      369.65      376.13     16.10 o 
  -1   8   2      303.53      292.47     16.17 o 
   0   8   2      557.86      568.10     19.67 o 
   1   8   2      281.79      292.73     16.51 o 
   2   8   2      324.12      346.90     17.86 o 
   3   8   2      469.52      451.79     17.82 o 
   4   8   2      195.00      156.10     17.66 o 
   5   8   2       12.19        8.96      6.31 o 
   6   8   2      213.96      239.63     22.36 o 
   7   8   2      111.05      106.03     16.84 o 
   8   8   2        7.12        5.99      6.53 o 
   9   8   2       86.59       91.46     17.24 o 
  -8   9   2       37.85       37.80     18.49 o 
  -7   9   2       71.90       81.14     15.49 o 
  -6   9   2      102.05      119.43     13.96 o 
  -5   9   2       97.35       78.48     11.38 o 
  -4   9   2      387.56      360.97     20.28 o 
  -3   9   2      300.02      320.06     18.63 o 
  -2   9   2      176.92      145.20     12.06 o 
  -1   9   2      297.88      323.98     18.26 o 
   0   9   2      170.45      171.42     12.52 o 
   1   9   2      289.34      278.26     15.33 o 
   2   9   2      168.58      159.44     14.01 o 
   3   9   2      257.86      284.88     27.34 o 
   4   9   2      353.72      367.67     25.54 o 
   5   9   2       91.73       91.41     18.08 o 
   6   9   2      100.92       95.54     16.85 o 
   7   9   2       74.63       99.71     17.02 o 
   8   9   2       41.91       36.84     12.03 o 
  -7  10   2       28.76       21.16     10.46 o 
  -6  10   2       52.88       61.20     20.34 o 
  -5  10   2      160.07      168.26     23.97 o 
  -4  10   2       98.88      106.08     13.49 o 
  -3  10   2       66.80       56.84     10.44 o 
  -2  10   2      287.74      276.24     16.60 o 
  -1  10   2      148.24      138.87     12.57 o 
   0  10   2       97.39       87.30     10.14 o 
   1  10   2      136.62      134.58     14.42 o 
   2  10   2      264.87      257.84     26.86 o 
   3  10   2       49.71       35.74      8.76 o 
   4  10   2       94.99       77.97     14.86 o 
   5  10   2      157.24      165.18     20.91 o 
   6  10   2       44.96       55.39     13.57 o 
   7  10   2       28.38       25.68     10.75 o 
  -5  11   2       75.05       82.12     13.20 o 
  -4  11   2       31.73       34.90      9.28 o 
  -3  11   2       26.04       21.75      8.22 o 
  -2  11   2      160.17      177.55     15.06 o 
  -1  11   2      126.73      147.59     13.84 o 
   0  11   2        1.91        4.52      7.65 o 
   1  11   2      131.56      155.11     16.31 o 
   2  11   2      154.86      170.86     21.76 o 
   3  11   2       25.99       29.10      8.83 o 
   4  11   2       29.94       23.00      9.38 o 
   5  11   2       79.89      102.77     18.65 o 
  -3  12   2      109.28      120.50     19.30 o 
  -2  12   2        5.37        2.89      8.03 o 
  -1  12   2       20.87       10.20      6.08 o 
   0  12   2      282.79      243.33     33.69 o 
   1  12   2       15.12        7.25      8.10 o 
   2  12   2        5.31       14.70      7.47 o 
   3  12   2      108.69      107.49     21.57 o 
   1   0   3       13.64       13.37      1.73 o 
   2   0   3      145.46      134.26      5.10 o 
   3   0   3       11.20       11.79      2.63 o 
   4   0   3     1289.77     1227.34     23.90 o 
   5   0   3     2030.66     2106.17     51.01 o 
   6   0   3     3251.15     3200.45     61.15 o 
   7   0   3       46.02       57.05      7.23 o 
   8   0   3      557.14      578.23     22.42 o 
   9   0   3       12.03        5.16      4.23 o 
  10   0   3      227.82      264.22     17.56 o 
  11   0   3        0.54        3.77      6.30 o 
 -11   1   3       18.06       -3.27      8.83 o 
 -10   1   3      115.01      115.95     17.05 o 
  -9   1   3      187.60      199.61     14.59 o 
  -8   1   3      329.25      339.41     17.70 o 
  -7   1   3       46.20       43.34      6.92 o 
  -6   1   3      777.00      776.29     23.14 o 
  -5   1   3     2251.58     2185.06     70.32 o 
  -4   1   3     5093.70     5073.23     82.66 o 
  -3   1   3      223.51      196.92     12.81 o 
  -2   1   3      696.24      664.21     12.95 o 
  -1   1   3      203.03      205.00      7.40 o 
   0   1   3     1442.59     1529.29     20.25 o 
   1   1   3      182.78      191.47      8.36 o 
   2   1   3      689.82      650.57     11.71 o 
   3   1   3      246.92      239.08      6.32 o 
   4   1   3     5073.01     4995.90     70.04 o 
   5   1   3     2227.34     2187.38     36.79 o 
   6   1   3      763.14      750.77     18.90 o 
   7   1   3       40.87       38.18      6.72 o 
   8   1   3      306.74      311.96     16.42 o 
   9   1   3      205.81      218.09     15.49 o 
  10   1   3      111.24      117.02     12.96 o 
  11   1   3       15.86        6.43      7.11 o 
 -11   2   3      146.37      168.87     20.03 o 
 -10   2   3       40.61       41.75     13.56 o 
  -9   2   3        7.46       -1.94      3.84 o 
  -8   2   3       73.20       71.72      9.25 o 
  -7   2   3      892.19      906.02     27.43 o 
  -6   2   3      422.84      420.68     17.62 o 
  -5   2   3     1560.75     1600.95     36.02 o 
  -4   2   3     1366.70     1379.36     29.47 o 
  -3   2   3     1844.60     1836.67     30.65 o 
  -2   2   3      758.64      735.58     14.73 o 
  -1   2   3     1559.94     1628.68     23.25 o 
   0   2   3     6239.20     6035.03     91.14 o 
   1   2   3     1723.33     1719.65     30.55 o 
   2   2   3      719.04      715.35     15.12 o 
   3   2   3     1869.24     1847.94     26.11 o 
   4   2   3     1317.09     1379.39     54.84 o 
   5   2   3     1610.40     1678.67     46.30 o 
   6   2   3      461.12      471.83     16.38 o 
   7   2   3      857.60      874.15     27.71 o 
   8   2   3       73.20       54.84      8.38 o 
   9   2   3       11.71       10.21      6.67 o 
  10   2   3       34.23       30.40      7.38 o 
  11   2   3      145.69      160.73     19.59 o 
 -11   3   3        4.19       13.19      7.70 o 
 -10   3   3       69.33       78.93     14.09 o 
  -9   3   3      364.82      445.78     35.13 o 
  -8   3   3       83.37       88.50     10.21 o 
  -7   3   3       69.25       67.79      8.71 o 
  -6   3   3      130.91      128.21     10.46 o 
  -5   3   3     2589.17     2543.64     56.49 o 
  -4   3   3      161.10      163.32      8.17 o 
  -3   3   3      953.37      909.59     18.88 o 
  -2   3   3       93.55      102.89      4.99 o 
  -1   3   3     2891.85     2833.83     37.39 o 
   0   3   3      435.91      463.23     11.02 o 
   1   3   3     2762.14     2665.31     66.35 o 
   2   3   3      118.34      124.98      8.74 o 
   3   3   3      881.14      830.18     17.53 o 
   4   3   3      169.29      177.41      8.73 o 
   5   3   3     2629.09     2479.18     47.99 o 
   6   3   3      117.33      110.54     18.08 o 
   7   3   3       88.69      100.89     13.06 o 
   8   3   3       80.94       76.32     12.32 o 
   9   3   3      365.54      371.57     27.06 o 
  10   3   3       67.62       63.14     13.88 o 
  11   3   3        4.23       10.45      6.27 o 
 -11   4   3       95.70      150.36     29.99 o 
 -10   4   3       58.62       57.23     12.11 o 
  -9   4   3      133.48      124.07     17.67 o 
  -8   4   3      161.69      178.43     14.10 o 
  -7   4   3      562.10      607.29     25.64 o 
  -6   4   3      257.04      269.69     14.72 o 
  -5   4   3      556.17      542.13     19.71 o 
  -4   4   3      459.05      476.76     14.49 o 
  -3   4   3     2057.75     2073.23     36.41 o 
  -2   4   3      814.19      823.81     16.36 o 
  -1   4   3      652.81      651.40     13.86 o 
   0   4   3      156.94      161.07      5.61 o 
   1   4   3      657.50      675.02     17.26 o 
   2   4   3      712.65      742.94     24.83 o 
   3   4   3     2219.06     2257.90     37.10 o 
   4   4   3      479.23      503.33     16.03 o 
   5   4   3      554.16      545.26     50.94 o 
   6   4   3      242.10      224.31     17.40 o 
   7   4   3      664.34      674.10     30.94 o 
   8   4   3      157.21      188.89     18.48 o 
   9   4   3      137.91      125.16     17.67 o 
  10   4   3       58.10       44.98      9.39 o 
  11   4   3       96.89      135.52     15.95 o 
 -10   5   3       48.44       30.81     16.02 o 
  -9   5   3       33.30       42.53     10.56 o 
  -8   5   3       82.77       82.56     10.82 o 
  -7   5   3      206.50      216.16     15.14 o 
  -6   5   3      264.28      271.89     15.37 o 
  -5   5   3      429.97      423.39     17.93 o 
  -4   5   3     2540.99     2561.53     44.52 o 
  -3   5   3      439.83      396.69     12.88 o 
  -2   5   3     1239.45     1272.81     23.10 o 
  -1   5   3      571.30      560.71     12.30 o 
   0   5   3     5688.48     5645.79     69.15 o 
   1   5   3      579.87      558.55     13.76 o 
   2   5   3     1245.60     1298.34     39.49 o 
   3   5   3      386.92      383.33     13.12 o 
   4   5   3     2504.66     2550.22     50.89 o 
   5   5   3      402.65      386.86     21.93 o 
   6   5   3      298.57      291.20     20.15 o 
   7   5   3      186.91      172.76     36.56 o 
   8   5   3      117.26      109.13     15.36 o 
   9   5   3       31.86       30.16     10.24 o 
  10   5   3       54.12       35.67     10.56 o 
 -10   6   3       98.96      138.86     29.58 o 
  -9   6   3       20.26        8.76      7.95 o 
  -8   6   3       88.94       91.55     15.59 o 
  -7   6   3       92.90       98.04     11.52 o 
  -6   6   3      746.82      842.75     28.94 o 
  -5   6   3       73.75       67.97      9.17 o 
  -4   6   3      168.67      163.66     12.29 o 
  -3   6   3       79.86       80.93      8.12 o 
  -2   6   3     2743.38     2728.99     41.46 o 
  -1   6   3     1000.17     1023.32     20.29 o 
   0   6   3       36.35       40.01      4.59 o 
   1   6   3     1003.32     1014.00     27.72 o 
   2   6   3     2706.07     2784.05     55.09 o 
   3   6   3       72.95       75.80      9.30 o 
   4   6   3      182.83      199.87     13.80 o 
   5   6   3       87.99       65.92     11.05 o 
   6   6   3      795.05      850.12     36.73 o 
   7   6   3       97.78       92.73     14.38 o 
   8   6   3      110.39       92.55     15.32 o 
   9   6   3       19.86       19.31      8.83 o 
  10   6   3       97.99       93.48     16.56 o 
  -9   7   3       71.76       95.31     25.88 o 
  -8   7   3      232.55      262.89     24.19 o 
  -7   7   3       10.10       10.43      5.63 o 
  -6   7   3      144.59      181.23     14.96 o 
  -5   7   3      337.25      341.54     25.21 o 
  -4   7   3      651.18      650.38     24.99 o 
  -3   7   3       87.15      117.60     10.98 o 
  -2   7   3       47.13       44.54      6.35 o 
  -1   7   3     1177.10     1163.84     30.00 o 
   0   7   3     1472.91     1468.76     38.38 o 
   1   7   3     1183.49     1203.96     32.62 o 
   2   7   3       58.60       56.74      7.72 o 
   3   7   3       76.59       65.80      7.30 o 
   4   7   3      621.94      609.56     24.49 o 
   5   7   3      333.93      324.08     22.05 o 
   6   7   3      154.43      195.48     19.53 o 
   7   7   3        5.51        8.64      5.78 o 
   8   7   3      249.26      282.51     37.18 o 
   9   7   3       79.62       86.58     17.05 o 
  -9   8   3       15.44       18.90     15.20 o 
  -8   8   3       32.14       41.74     12.40 o 
  -7   8   3      243.98      270.71     24.74 o 
  -6   8   3      162.28      168.96     19.44 o 
  -5   8   3      127.72      107.73     13.53 o 
  -4   8   3       18.73       23.02      6.70 o 
  -3   8   3      733.87      733.00     26.77 o 
  -2   8   3      497.85      457.52     18.04 o 
  -1   8   3      891.66      875.36     25.45 o 
   0   8   3     1241.56     1177.45     35.33 o 
   1   8   3      905.67      913.72     29.57 o 
   2   8   3      481.50      509.62     27.60 o 
   3   8   3      678.21      684.44     27.35 o 
   4   8   3       20.99       20.44      6.63 o 
   5   8   3      153.03      166.71     18.43 o 
   6   8   3      157.04      150.22     18.74 o 
   7   8   3      273.31      268.05     24.24 o 
   8   8   3       33.52       37.44     11.63 o 
   9   8   3       16.72       10.24      8.66 o 
  -8   9   3        1.66       -0.41     10.68 o 
  -7   9   3       35.25       40.64     12.05 o 
  -6   9   3       11.40        6.48      5.71 o 
  -5   9   3      479.13      519.40     24.54 o 
  -4   9   3        2.01        6.49      4.85 o 
  -3   9   3      316.92      308.33     18.72 o 
  -2   9   3      217.82      219.13     14.22 o 
  -1   9   3     1304.07     1290.03     33.71 o 
   0   9   3      143.56      137.55     13.74 o 
   1   9   3     1193.00     1217.63     37.57 o 
   2   9   3      213.48      215.20     19.01 o 
   3   9   3      322.60      339.95     20.63 o 
   4   9   3        1.66        2.23      5.50 o 
   5   9   3      431.11      481.74     61.62 o 
   6   9   3       12.25       12.93      7.83 o 
   7   9   3       37.00       30.99     10.46 o 
   8   9   3        0.84        0.90      6.82 o 
  -7  10   3      110.47      163.92     34.10 o 
  -6  10   3       30.29       39.11     12.43 o 
  -5  10   3       60.51       62.76     11.23 o 
  -4  10   3       46.17       20.40     11.17 o 
  -3  10   3      360.73      352.27     20.75 o 
  -2  10   3       79.88       66.26      9.36 o 
  -1  10   3      313.41      331.97     18.30 o 
   0  10   3        2.28       -3.04      4.46 o 
   1  10   3      354.02      372.19     25.08 o 
   2  10   3       65.70       51.50     16.84 o 
   3  10   3      333.66      327.57     21.90 o 
   4  10   3       35.08       20.23      9.65 o 
   5  10   3       71.98       73.61     14.96 o 
   6  10   3       34.43       23.83      9.42 o 
   7  10   3      115.28      135.16     21.35 o 
  -5  11   3       14.84        0.40      6.97 o 
  -4  11   3       60.46       53.26     11.46 o 
  -3  11   3       87.06       83.06     12.75 o 
  -2  11   3       42.18       35.77      7.69 o 
  -1  11   3       47.26       50.31      9.02 o 
   0  11   3       97.47      106.93     14.75 o 
   1  11   3       43.10       41.82     12.03 o 
   2  11   3       38.44       33.28     11.62 o 
   3  11   3       87.88       71.66     11.89 o 
   4  11   3       65.40       99.71     18.59 o 
   5  11   3       20.37       26.33     10.03 o 
  -3  12   3        5.11        4.50      6.43 o 
  -2  12   3      191.39      240.41     18.31 o 
  -1  12   3       23.39       19.60      7.00 o 
   0  12   3        3.54        2.90      6.24 o 
   1  12   3       22.53       10.15      9.83 o 
   2  12   3      203.66      266.87     28.11 o 
   3  12   3        5.64        3.65      5.80 o 
   0   0   4     1967.91     2008.05     33.78 o 
   1   0   4     5495.71     5555.31     83.84 o 
   2   0   4      219.03      227.72      5.57 o 
   3   0   4     3900.82     3758.06     54.16 o 
   4   0   4       40.44       40.28      4.26 o 
   5   0   4       34.88       37.87      5.87 o 
   6   0   4       23.86       22.88      5.84 o 
   7   0   4     1915.97     1829.86     42.89 o 
   8   0   4      132.55      121.15     11.35 o 
   9   0   4      235.24      209.48     43.14 o 
  10   0   4       68.55       42.55     10.17 o 
  11   0   4      161.47      147.72     18.83 o 
 -11   1   4        3.01        2.12      8.22 o 
 -10   1   4      124.92      110.19     27.11 o 
  -9   1   4      241.40      242.00     21.02 o 
  -8   1   4      152.42      184.65     15.65 o 
  -7   1   4       85.96       93.51      9.52 o 
  -6   1   4      523.55      541.35     18.95 o 
  -5   1   4     2290.41     2173.61     41.57 o 
  -4   1   4     1404.65     1392.98     26.25 o 
  -3   1   4     1662.60     1695.08     28.37 o 
  -2   1   4      757.66      780.58     18.97 o 
  -1   1   4     3506.70     3702.63     44.24 o 
   0   1   4     8401.62     8554.92    108.39 o 
   1   1   4     3250.89     3445.84     49.24 o 
   2   1   4      740.30      752.06     13.46 o 
   3   1   4     1689.77     1686.21     25.24 o 
   4   1   4     1374.25     1382.70     22.23 o 
   5   1   4     2239.55     2139.23     36.14 o 
   6   1   4      506.87      501.30     15.95 o 
   7   1   4       83.84       87.73      9.39 o 
   8   1   4      161.51      165.00     13.08 o 
   9   1   4      212.29      242.56     31.91 o 
  10   1   4      124.42      103.98     20.54 o 
  11   1   4        2.74       -1.63      5.66 o 
 -11   2   4       52.39       85.83     15.89 o 
 -10   2   4       55.45       55.01     20.34 o 
  -9   2   4       20.90       23.58      8.27 o 
  -8   2   4      537.63      571.51     29.17 o 
  -7   2   4      300.74      274.77     14.48 o 
  -6   2   4     2556.93     2576.89     52.95 o 
  -5   2   4      251.10      237.44     10.16 o 
  -4   2   4      364.94      381.92     14.23 o 
  -3   2   4      942.53      911.72     18.56 o 
  -2   2   4     6029.70     5985.21     71.84 o 
  -1   2   4      703.24      695.65     15.20 o 
   0   2   4     2325.41     2429.39     45.17 o 
   1   2   4      800.37      780.49     14.73 o 
   2   2   4     5996.73     5922.07     92.82 o 
   3   2   4      978.10      941.56     19.35 o 
   4   2   4      347.99      352.31      9.70 o 
   5   2   4      278.83      283.25      9.73 o 
   6   2   4     2517.07     2579.31     53.54 o 
   7   2   4      317.54      305.84     15.59 o 
   8   2   4      523.97      569.81     23.01 o 
   9   2   4       22.05       23.99      6.63 o 
  10   2   4       61.49       73.48     13.74 o 
  11   2   4       47.88       39.93     24.03 o 
 -11   3   4        5.53       13.17      8.86 o 
 -10   3   4      158.63      193.69     20.57 o 
  -9   3   4       39.35       31.84      9.30 o 
  -8   3   4      914.80      945.20     55.05 o 
  -7   3   4       23.68       19.70      5.53 o 
  -6   3   4      200.91      236.10     13.35 o 
  -5   3   4       49.25       49.65      5.76 o 
  -4   3   4     6175.63     6036.69     85.61 o 
  -3   3   4      109.83      111.63      6.29 o 
  -2   3   4       71.91       77.12      4.50 o 
  -1   3   4       95.70       96.02      4.82 o 
   0   3   4     3178.37     3037.83     45.51 o 
   1   3   4       95.20       94.30      6.28 o 
   2   3   4       63.27       66.54      5.92 o 
   3   3   4      103.89      101.06      4.75 o 
   4   3   4     6188.68     6064.48    119.38 o 
   5   3   4       48.60       46.17      8.19 o 
   6   3   4      193.96      197.19     15.96 o 
   7   3   4       25.92       16.28      6.82 o 
   8   3   4      920.40      935.92     37.17 o 
   9   3   4       39.54       28.90     10.81 o 
  10   3   4      159.98      171.71     19.88 o 
  11   3   4        5.44        7.18      6.59 o 
 -11   4   4       91.04      112.40     18.69 o 
 -10   4   4       85.97       88.94     15.56 o 
  -9   4   4       43.32       32.81     23.21 o 
  -8   4   4       10.37        3.17      5.14 o 
  -7   4   4      655.64      689.89     60.39 o 
  -6   4   4     2139.36     2270.87     50.05 o 
  -5   4   4       35.55       45.70      5.64 o 
  -4   4   4      198.06      178.68     10.20 o 
  -3   4   4      896.27      859.19     19.99 o 
  -2   4   4     7003.09     7045.09     86.80 o 
  -1   4   4      831.55      863.92     16.92 o 
   0   4   4      374.78      398.46     10.06 o 
   1   4   4      795.22      833.17     28.18 o 
   2   4   4     7086.86     7049.81     94.67 o 
   3   4   4      920.82      927.83     17.56 o 
   4   4   4      199.54      187.22     12.08 o 
   5   4   4       28.01       10.62      5.43 o 
   6   4   4     2172.37     2031.51     81.75 o 
   7   4   4      644.88      666.73     31.23 o 
   8   4   4       21.60       35.99      9.57 o 
   9   4   4       45.83       29.13     11.05 o 
  10   4   4       90.09      130.74     14.78 o 
  11   4   4       91.72      109.33     17.90 o 
 -10   5   4       21.80        4.16     15.20 o 
  -9   5   4      260.36      304.95     25.32 o 
  -8   5   4      211.17      170.11     19.05 o 
  -7   5   4      530.06      563.72     29.82 o 
  -6   5   4       36.67       37.86      7.22 o 
  -5   5   4      756.15      742.51     24.62 o 
  -4   5   4     1242.48     1273.54     27.85 o 
  -3   5   4     1274.79     1307.71     27.13 o 
  -2   5   4      549.66      564.11     14.11 o 
  -1   5   4     2395.94     2405.96     36.04 o 
   0   5   4     1194.01     1195.41     20.74 o 
   1   5   4     2413.16     2316.34     51.45 o 
   2   5   4      552.78      529.34     20.04 o 
   3   5   4     1246.68     1306.85     27.05 o 
   4   5   4     1285.46     1329.10     34.74 o 
   5   5   4      740.83      736.21     31.43 o 
   6   5   4       44.20       38.88      8.99 o 
   7   5   4      527.83      471.46     26.72 o 
   8   5   4      239.93      226.40     27.11 o 
   9   5   4      255.09      273.69     23.81 o 
  10   5   4       22.35       21.85      9.66 o 
 -10   6   4        8.96       -5.83      6.49 o 
  -9   6   4       16.19        6.48      8.83 o 
  -8   6   4       30.63       21.42      8.87 o 
  -7   6   4      389.59      434.61     55.87 o 
  -6   6   4       69.27       53.49      8.51 o 
  -5   6   4      310.18      327.89     16.79 o 
  -4   6   4       81.60      103.97      8.13 o 
  -3   6   4     1909.38     1991.06     34.04 o 
  -2   6   4      438.65      428.07     12.72 o 
  -1   6   4     1303.46     1291.44     29.19 o 
   0   6   4       46.03       42.07      5.17 o 
   1   6   4     1280.87     1273.14     41.83 o 
   2   6   4      434.69      409.65     22.08 o 
   3   6   4     1949.71     1976.47     99.62 o 
   4   6   4       77.40       72.94      9.23 o 
   5   6   4      311.34      320.47     25.88 o 
   6   6   4       67.40       42.98     10.68 o 
   7   6   4      422.24      491.79     40.67 o 
   8   6   4       28.92       30.58      9.86 o 
   9   6   4       17.91       22.65      9.12 o 
  10   6   4        9.34       12.91     10.07 o 
  -9   7   4      216.54      284.36     26.91 o 
  -8   7   4       80.90       89.44     16.73 o 
  -7   7   4       40.22       19.46     11.71 o 
  -6   7   4       47.17       45.30     10.96 o 
  -5   7   4      259.03      262.72     16.36 o 
  -4   7   4       52.72       57.50     16.08 o 
  -3   7   4      196.32      194.88     12.07 o 
  -2   7   4       88.05       96.00      8.89 o 
  -1   7   4     1022.98      983.63     30.06 o 
   0   7   4      271.94      318.61     16.35 o 
   1   7   4      967.03      979.58     37.75 o 
   2   7   4       93.63       74.61      8.50 o 
   3   7   4      187.45      174.72     17.56 o 
   4   7   4       34.51       41.09      7.84 o 
   5   7   4      215.84      222.46     20.15 o 
   6   7   4       47.22       26.12      8.77 o 
   7   7   4       41.18       22.57      8.57 o 
   8   7   4       79.41       75.01     36.97 o 
   9   7   4      213.30      248.27     24.86 o 
  -8   8   4       56.24       63.34     14.65 o 
  -7   8   4       31.35       34.26     10.41 o 
  -6   8   4       45.14       65.65     14.32 o 
  -5   8   4      163.15      146.23     14.11 o 
  -4   8   4        1.73        2.18      4.17 o 
  -3   8   4       94.04       77.37      9.00 o 
  -2   8   4      731.39      717.32     23.07 o 
  -1   8   4      224.07      244.02     13.54 o 
   0   8   4       29.06       26.73      6.78 o 
   1   8   4      246.12      269.09     21.28 o 
   2   8   4      692.54      708.25     40.06 o 
   3   8   4       85.33       73.59     13.32 o 
   4   8   4        0.19        4.99      5.73 o 
   5   8   4      168.59      149.92     23.21 o 
   6   8   4       41.40       60.24     12.92 o 
   7   8   4       28.36       26.59      8.96 o 
   8   8   4       57.77       70.08     21.77 o 
  -7   9   4        2.01        0.93      7.30 o 
  -6   9   4        7.21       21.07      9.47 o 
  -5   9   4       63.51       72.48     14.15 o 
  -4   9   4      205.63      248.26     17.95 o 
  -3   9   4       20.46       23.15      6.79 o 
  -2   9   4       78.23       65.15      8.93 o 
  -1   9   4        6.82       -0.98      3.72 o 
   0   9   4      618.96      639.82     26.47 o 
   1   9   4        6.48        1.44      5.52 o 
   2   9   4       86.12       86.21     14.81 o 
   3   9   4       18.88       15.36      7.81 o 
   4   9   4      198.81      209.58     17.60 o 
   5   9   4       61.86       46.19     12.19 o 
   6   9   4        6.16       11.77      7.30 o 
   7   9   4        1.66       -3.57      6.37 o 
  -6  10   4      150.38      163.69     21.82 o 
  -5  10   4       17.56       14.52      9.15 o 
  -4  10   4       16.01        8.71      8.25 o 
  -3  10   4      114.15      134.20     20.88 o 
  -2  10   4      126.98      134.59     12.76 o 
  -1  10   4       80.28       91.26     10.81 o 
   0  10   4        1.16       -1.28      4.16 o 
   1  10   4       73.21      106.91     17.28 o 
   2  10   4      116.42      142.92     19.61 o 
   3  10   4      109.53       94.09     13.27 o 
   4  10   4       18.70       13.23      9.41 o 
   5  10   4       18.15       33.28     11.47 o 
   6  10   4      151.06      138.18     20.11 o 
  -5  11   4      146.90      148.94     21.82 o 
  -4  11   4       61.66       57.13     14.38 o 
  -3  11   4      135.34      122.74     19.25 o 
  -2  11   4        4.69        3.65      4.82 o 
  -1  11   4      147.30      144.13     13.94 o 
   0  11   4      304.87      309.24     21.86 o 
   1  11   4      138.44      164.59     21.86 o 
   2  11   4        5.52        7.34      7.78 o 
   3  11   4      127.42      134.04     16.37 o 
   4  11   4       58.73       73.38     16.37 o 
   5  11   4      132.99      108.20     18.72 o 
  -2  12   4        2.82        8.82      6.17 o 
  -1  12   4      206.66      209.10     17.10 o 
   0  12   4       11.51        7.95      6.94 o 
   1  12   4      200.65      161.84     29.37 o 
   2  12   4        2.69       -2.36     10.48 o 
   1   0   5      100.25       92.56      3.54 o 
   2   0   5     2101.40     2054.30     32.29 o 
   3   0   5      235.63      248.40      8.10 o 
   4   0   5      582.55      577.87     14.83 o 
   5   0   5     2291.12     2371.28     41.11 o 
   6   0   5     2611.65     2576.85     52.75 o 
   7   0   5      150.21      137.68     18.69 o 
   8   0   5      358.15      376.52     23.64 o 
   9   0   5        2.04        7.68      6.00 o 
  10   0   5       92.43      107.18     21.98 o 
  11   0   5        0.48       -5.40      5.91 o 
 -11   1   5        9.20        3.64      7.78 o 
 -10   1   5      134.71      135.31     18.11 o 
  -9   1   5      110.74       74.55     13.93 o 
  -8   1   5      300.89      284.68     24.44 o 
  -7   1   5       12.79       14.42      6.42 o 
  -6   1   5     1017.94     1021.37     24.48 o 
  -5   1   5      922.02      960.25     26.74 o 
  -4   1   5     5028.48     5052.34     71.35 o 
  -3   1   5      960.33      979.66     24.18 o 
  -2   1   5        1.42        4.98      2.23 o 
  -1   1   5       66.47       65.38      3.38 o 
   0   1   5      693.87      820.51     14.16 o 
   1   1   5       45.19       47.84      3.85 o 
   2   1   5        3.57        3.15      1.57 o 
   3   1   5      890.78      921.61     16.88 o 
   4   1   5     4890.55     4837.14     61.88 o 
   5   1   5      934.70      925.63     22.05 o 
   6   1   5     1030.59     1022.76     28.47 o 
   7   1   5       12.00        9.97      6.03 o 
   8   1   5      289.59      279.07     22.18 o 
   9   1   5      105.72      104.34     30.20 o 
  10   1   5      140.17      134.18     17.95 o 
  11   1   5       13.20       11.09      7.26 o 
 -11   2   5      151.68      154.19     20.40 o 
 -10   2   5       14.85       24.86      9.57 o 
  -9   2   5       37.73       18.63      7.59 o 
  -8   2   5       26.24       32.49      9.12 o 
  -7   2   5      867.44      869.98     35.99 o 
  -6   2   5      866.75      900.24     27.90 o 
  -5   2   5      317.18      331.67     12.85 o 
  -4   2   5     2232.48     2220.97     37.45 o 
  -3   2   5     1743.72     1712.77     29.71 o 
  -2   2   5     1566.79     1540.53     26.03 o 
  -1   2   5       74.23       71.29      4.77 o 
   0   2   5     5197.98     5290.01     58.42 o 
   1   2   5      132.20      126.44      6.10 o 
   2   2   5     1517.47     1519.68     30.91 o 
   3   2   5     1794.71     1793.09     27.68 o 
   4   2   5     2262.06     2222.22     38.52 o 
   5   2   5      279.65      285.09     11.83 o 
   6   2   5      815.66      840.91     26.24 o 
   7   2   5      909.32      920.82     28.90 o 
   8   2   5       28.93       20.32      9.16 o 
   9   2   5       42.74       27.45      8.88 o 
  10   2   5       17.60        5.22      8.42 o 
  11   2   5      144.69      139.95     19.61 o 
 -11   3   5        8.51       -1.97      6.02 o 
 -10   3   5       46.44       29.75     10.07 o 
  -9   3   5      255.68      247.52     22.28 o 
  -8   3   5       54.74       42.83     10.27 o 
  -7   3   5      195.32      213.46     18.65 o 
  -6   3   5      125.16      120.39     11.04 o 
  -5   3   5     1932.08     1893.25     35.71 o 
  -4   3   5       87.57       89.22      6.42 o 
  -3   3   5     1453.90     1460.25     27.16 o 
  -2   3   5      687.52      663.67     13.90 o 
  -1   3   5     1396.01     1424.43     26.90 o 
   0   3   5       10.83       11.77      2.65 o 
   1   3   5     1536.72     1532.29     26.41 o 
   2   3   5      690.70      680.22     18.99 o 
   3   3   5     1479.62     1481.29     28.43 o 
   4   3   5       87.88       85.03      6.65 o 
   5   3   5     1944.08     1866.12     51.58 o 
   6   3   5      126.28      123.58     13.13 o 
   7   3   5      176.59      178.43     14.36 o 
   8   3   5       49.27       49.76      8.68 o 
   9   3   5      234.71      243.48     21.92 o 
  10   3   5       49.20       48.66     13.35 o 
  11   3   5        8.31        6.89      7.66 o 
 -10   4   5       21.93       13.99      8.24 o 
  -9   4   5      113.55       97.45     15.79 o 
  -8   4   5        5.05        5.34      6.10 o 
  -7   4   5      893.22      920.65     38.81 o 
  -6   4   5      423.14      402.22     32.66 o 
  -5   4   5      623.13      628.05     18.14 o 
  -4   4   5     1008.44     1088.46     24.03 o 
  -3   4   5     1968.32     1906.72     33.97 o 
  -2   4   5     2467.33     2445.23     36.76 o 
  -1   4   5     1110.39     1121.63     23.39 o 
   0   4   5     2279.33     2286.25     38.52 o 
   1   4   5     1052.61     1008.28     41.28 o 
   2   4   5     2561.91     2549.62     48.16 o 
   3   4   5     1849.87     1840.62     34.65 o 
   4   4   5      938.49     1001.46     24.03 o 
   5   4   5      607.85      604.51     26.65 o 
   6   4   5      397.93      414.27     53.41 o 
   7   4   5      765.63      817.15     35.44 o 
   8   4   5        1.32        8.16      4.71 o 
   9   4   5      114.41      118.88     17.27 o 
  10   4   5       15.53        8.00      8.42 o 
 -10   5   5       24.92       26.63      9.77 o 
  -9   5   5       99.26      106.33     17.14 o 
  -8   5   5      317.13      317.76     26.50 o 
  -7   5   5       83.88       92.14     14.78 o 
  -6   5   5      161.42      152.10     17.06 o 
  -5   5   5      423.30      402.94     18.90 o 
  -4   5   5     1348.33     1422.71     33.94 o 
  -3   5   5      505.34      520.16     14.19 o 
  -2   5   5     1201.39     1231.32     23.39 o 
  -1   5   5      449.62      430.10     10.70 o 
   0   5   5     3688.78     3766.72     58.92 o 
   1   5   5      436.01      423.36     15.10 o 
   2   5   5     1185.13     1256.86     40.38 o 
   3   5   5      495.92      470.22     17.78 o 
   4   5   5     1388.42     1433.41     37.14 o 
   5   5   5      415.50      404.94     25.68 o 
   6   5   5      126.93      137.22     24.85 o 
   7   5   5       99.72       98.51     26.70 o 
   8   5   5      275.24      222.32     20.76 o 
   9   5   5       88.51       81.34     21.98 o 
  10   5   5       26.94       10.77      8.83 o 
  -9   6   5       63.99       59.60     19.72 o 
  -8   6   5       46.69       57.50     13.21 o 
  -7   6   5        9.93        3.29      6.97 o 
  -6   6   5      405.93      381.65     36.97 o 
  -5   6   5      462.91      389.41     61.50 o 
  -4   6   5       51.92       56.49      6.71 o 
  -3   6   5        7.10        3.36      2.61 o 
  -2   6   5     1676.71     1665.07     30.07 o 
  -1   6   5     1401.06     1385.22     26.66 o 
   0   6   5       95.21       84.98      8.42 o 
   1   6   5     1422.09     1442.52     45.61 o 
   2   6   5     1676.90     1677.17     48.37 o 
   3   6   5        2.61        0.14      3.91 o 
   4   6   5       64.97       64.53      8.99 o 
   5   6   5      491.75      452.40     33.28 o 
   6   6   5      410.22      447.00     26.10 o 
   7   6   5        8.33        4.73      8.01 o 
   8   6   5       30.81       27.15     10.48 o 
   9   6   5       72.95       69.68     13.94 o 
  -9   7   5       41.87       75.91     18.28 o 
  -8   7   5      151.77      116.83     18.75 o 
  -7   7   5      122.81      151.59     19.92 o 
  -6   7   5       27.73       36.43     10.45 o 
  -5   7   5       23.12       28.57      8.98 o 
  -4   7   5      219.32      205.07     15.02 o 
  -3   7   5      422.95      410.34     16.64 o 
  -2   7   5      138.45      126.85     10.12 o 
  -1   7   5      780.06      814.68     23.33 o 
   0   7   5      649.88      622.31     23.36 o 
   1   7   5      754.55      788.74     33.97 o 
   2   7   5      133.41      131.77     15.23 o 
   3   7   5      460.26      482.51     26.44 o 
   4   7   5      245.96      246.02     16.67 o 
   5   7   5       39.42       51.81     18.49 o 
   6   7   5       35.49       26.91      8.71 o 
   7   7   5      127.91      133.06     17.72 o 
   8   7   5      153.44      170.17     20.24 o 
   9   7   5       44.04       57.26     13.93 o 
  -8   8   5       50.23       50.65     15.20 o 
  -7   8   5      154.88      170.32     21.69 o 
  -6   8   5       60.11       56.91     13.45 o 
  -5   8   5       43.45       53.27     20.75 o 
  -4   8   5      167.76      175.01     29.78 o 
  -3   8   5      358.22      372.46     16.62 o 
  -2   8   5        5.66        8.88      4.30 o 
  -1   8   5      404.64      423.64     17.40 o 
   0   8   5     2087.06     2027.86     50.37 o 
   1   8   5      442.09      436.09     26.14 o 
   2   8   5        5.46        8.06      6.08 o 
   3   8   5      349.86      291.07     23.82 o 
   4   8   5      172.85      149.93     14.65 o 
   5   8   5       47.08       50.53     11.45 o 
   6   8   5       56.97       51.48     17.05 o 
   7   8   5      138.45      164.61     21.98 o 
   8   8   5       47.31       44.40     12.77 o 
  -7   9   5       27.90       44.98     13.36 o 
  -6   9   5       52.09       47.97     13.42 o 
  -5   9   5      171.40      205.47     22.51 o 
  -4   9   5       43.50       31.29     10.15 o 
  -3   9   5      164.59      192.55     13.90 o 
  -2   9   5      441.38      433.82     18.72 o 
  -1   9   5      449.54      444.50     20.99 o 
   0   9   5       39.20       43.05      9.08 o 
   1   9   5      480.87      486.13     29.05 o 
   2   9   5      452.55      406.91     27.29 o 
   3   9   5      190.14      203.82     21.93 o 
   4   9   5       41.24       32.13      8.35 o 
   5   9   5      195.22      186.00     23.62 o 
   6   9   5       58.18       60.59     18.69 o 
   7   9   5       29.14       21.57     14.99 o 
  -6  10   5       75.67       64.27     15.73 o 
  -5  10   5      130.39      150.81     27.53 o 
  -4  10   5       35.82       31.34     10.94 o 
  -3  10   5      105.19      123.19     18.11 o 
  -2  10   5      196.37      167.73     13.98 o 
  -1  10   5      337.71      356.16     18.41 o 
   0  10   5        4.64        6.29      5.73 o 
   1  10   5      334.89      344.47     29.99 o 
   2  10   5      214.14      219.58     24.65 o 
   3  10   5      107.48      136.00     20.04 o 
   4  10   5       47.96       32.40      8.88 o 
   5  10   5      135.36      139.86     20.60 o 
   6  10   5       84.01       66.31     22.18 o 
  -4  11   5      161.13      134.79     20.57 o 
  -3  11   5       44.10       38.10     14.58 o 
  -2  11   5       30.52       28.26      7.34 o 
  -1  11   5       49.36       43.41      9.87 o 
   0  11   5      259.06      248.01     22.92 o 
   1  11   5       46.46       64.02     11.14 o 
   2  11   5       29.91       29.78     10.17 o 
   3  11   5       47.88       33.21     13.18 o 
   4  11   5      174.94      168.81     18.38 o 
  -1  12   5       33.26       41.63     10.78 o 
   0  12   5        0.15       -0.86      5.86 o 
   1  12   5       34.19       47.63     13.65 o 
   0   0   6      282.69      273.94      9.52 o 
   1   0   6      871.04      874.74     16.22 o 
   2   0   6        3.21        6.60      2.08 o 
   3   0   6      181.20      180.15      5.66 o 
   4   0   6     3111.13     3050.02     48.07 o 
   5   0   6      447.17      442.35     18.07 o 
   6   0   6      297.06      285.04     18.72 o 
   7   0   6      139.18      140.43     21.57 o 
   8   0   6      245.19      260.87     21.16 o 
   9   0   6        7.08        1.23      5.66 o 
  10   0   6       46.45       22.63     12.32 o 
  11   0   6       73.95       80.88     15.52 o 
 -11   1   6       35.70       30.61     11.04 o 
 -10   1   6       85.74       99.45     16.53 o 
  -9   1   6       65.50       70.78     13.69 o 
  -8   1   6      198.08      169.01     21.36 o 
  -7   1   6      314.77      305.24     29.99 o 
  -6   1   6      961.42      918.25     57.53 o 
  -5   1   6      852.92      818.91     25.44 o 
  -4   1   6     1656.31     1647.51     29.58 o 
  -3   1   6      409.60      394.91     22.80 o 
  -2   1   6     2070.04     2095.11     29.08 o 
  -1   1   6      387.60      393.67      9.97 o 
   0   1   6     3557.60     3766.12     47.88 o 
   1   1   6      361.80      349.13     10.85 o 
   2   1   6     2061.18     2111.10     34.76 o 
   3   1   6      342.67      315.55      8.87 o 
   4   1   6     1629.10     1602.21     30.34 o 
   5   1   6      841.15      759.94     19.80 o 
   6   1   6      979.44     1014.19     30.42 o 
   7   1   6      270.27      264.20     19.82 o 
   8   1   6      193.33      186.60     18.56 o 
   9   1   6       56.24       45.67     10.94 o 
  10   1   6       80.49       98.63     32.66 o 
  11   1   6       34.75       31.72     10.41 o 
 -11   2   6        8.32       11.78      8.42 o 
 -10   2   6      118.89      112.14     17.69 o 
  -9   2   6      281.00      259.23     30.81 o 
  -8   2   6       96.84      105.46     15.32 o 
  -7   2   6        8.45        5.32      5.50 o 
  -6   2   6      897.47      946.49     33.98 o 
  -5   2   6     1058.07      998.85     28.92 o 
  -4   2   6     1177.44     1122.34     29.74 o 
  -3   2   6      484.49      467.02     13.29 o 
  -2   2   6     1217.52     1215.19     24.00 o 
  -1   2   6      368.22      379.94     10.05 o 
   0   2   6     1194.39     1232.59     18.46 o 
   1   2   6      268.00      274.90      8.06 o 
   2   2   6     1194.29     1247.85     32.67 o 
   3   2   6      503.74      514.15     12.47 o 
   4   2   6     1165.66     1141.99     21.70 o 
   5   2   6     1011.09      948.20     23.30 o 
   6   2   6      878.43      929.04     27.98 o 
   7   2   6       14.84       11.10      5.53 o 
   8   2   6       90.46      100.67     14.52 o 
   9   2   6      273.23      259.45     34.30 o 
  10   2   6      112.45      116.80     17.71 o 
  11   2   6        8.25        8.99      7.70 o 
 -10   3   6        4.82       10.53      7.24 o 
  -9   3   6        9.81        6.30      9.86 o 
  -8   3   6       77.16       61.50     20.54 o 
  -7   3   6      658.93      652.72     32.15 o 
  -6   3   6       38.99       31.23      6.47 o 
  -5   3   6      533.49      546.30     20.98 o 
  -4   3   6     3046.39     3046.66     60.19 o 
  -3   3   6     1394.14     1336.32     45.88 o 
  -2   3   6      717.43      787.46     14.76 o 
  -1   3   6     1352.87     1387.47     23.13 o 
   0   3   6     6761.19     7046.80     85.58 o 
   1   3   6     1449.41     1498.02     26.51 o 
   2   3   6      697.30      763.42     17.04 o 
   3   3   6     1396.68     1320.82     26.80 o 
   4   3   6     3062.27     3055.84     50.12 o 
   5   3   6      572.44      608.31     18.37 o 
   6   3   6       34.81       35.25      6.99 o 
   7   3   6      660.75      664.16     32.09 o 
   8   3   6       50.46       57.41     12.53 o 
   9   3   6        9.44        2.63      5.95 o 
  10   3   6        7.22        3.99      6.79 o 
 -10   4   6       48.32       45.89     11.93 o 
  -9   4   6      191.73      215.21     22.34 o 
  -8   4   6      175.12      205.80     20.89 o 
  -7   4   6      221.67      197.37     19.46 o 
  -6   4   6       66.56       69.44      9.30 o 
  -5   4   6      968.56      982.77     29.54 o 
  -4   4   6      132.07      120.33     11.92 o 
  -3   4   6     1004.98     1039.64     20.78 o 
  -2   4   6     1369.62     1374.79     24.43 o 
  -1   4   6     1211.40     1164.47     21.85 o 
   0   4   6      369.85      350.59     11.82 o 
   1   4   6     1235.50     1199.54     24.15 o 
   2   4   6     1430.60     1399.05     32.52 o 
   3   4   6     1044.33     1083.24     28.24 o 
   4   4   6      124.28      122.37      8.53 o 
   5   4   6      921.42      893.22     27.70 o 
   6   4   6       77.14       71.24     11.45 o 
   7   4   6      188.87      205.57     15.09 o 
   8   4   6      179.13      202.69     27.53 o 
   9   4   6      200.89      234.88     23.24 o 
  10   4   6       49.08       50.31     12.63 o 
 -10   5   6      101.10       87.34     16.27 o 
  -9   5   6      107.01      142.57     19.71 o 
  -8   5   6       64.48       71.88     17.46 o 
  -7   5   6      219.46      236.05     21.90 o 
  -6   5   6      717.83      746.54     27.25 o 
  -5   5   6      626.14      634.33     25.96 o 
  -4   5   6        5.14        4.99      3.78 o 
  -3   5   6      474.06      480.02     13.97 o 
  -2   5   6      668.17      650.64     16.01 o 
  -1   5   6     1488.14     1480.95     26.67 o 
   0   5   6       44.88       44.16      4.42 o 
   1   5   6     1545.41     1656.32     47.46 o 
   2   5   6      697.95      661.51     32.90 o 
   3   5   6      547.74      589.04     20.15 o 
   4   5   6       12.89        5.49      3.21 o 
   5   5   6      628.36      633.43     23.40 o 
   6   5   6      671.83      680.40     31.56 o 
   7   5   6      260.05      270.80     20.88 o 
   8   5   6       63.36       94.90     23.01 o 
   9   5   6       93.68      106.12     17.11 o 
  10   5   6       96.85       81.26     16.20 o 
  -9   6   6        4.94        0.72      6.95 o 
  -8   6   6      314.13      343.57     27.87 o 
  -7   6   6      270.70      281.39     71.48 o 
  -6   6   6       32.60       22.22     10.08 o 
  -5   6   6        3.82        3.12      3.86 o 
  -4   6   6      261.06      264.49     15.21 o 
  -3   6   6      926.61      859.82     23.44 o 
  -2   6   6       12.15       11.83      3.35 o 
  -1   6   6      420.32      417.49     14.86 o 
   0   6   6      971.40      951.64     23.54 o 
   1   6   6      452.60      444.18     18.10 o 
   2   6   6       12.57       13.32      7.39 o 
   3   6   6      917.64      881.10     35.44 o 
   4   6   6      237.41      236.27     15.72 o 
   5   6   6        8.64        6.20      3.92 o 
   6   6   6       41.85       28.73      8.63 o 
   7   6   6      254.78      221.58     20.70 o 
   8   6   6      293.64      302.73     25.03 o 
   9   6   6        4.09       15.61     13.15 o 
  -9   7   6       47.90       39.91     13.80 o 
  -8   7   6        2.30       -1.33      7.19 o 
  -7   7   6      111.20       94.14     16.61 o 
  -6   7   6       95.54       88.19     15.52 o 
  -5   7   6      728.05      718.07     49.09 o 
  -4   7   6      286.41      281.22     22.48 o 
  -3   7   6      237.94      262.89     17.12 o 
  -2   7   6      304.76      343.49     14.95 o 
  -1   7   6      770.18      773.92     26.99 o 
   0   7   6     1128.65     1129.02     33.33 o 
   1   7   6      744.85      750.76     21.58 o 
   2   7   6      363.99      360.93     22.93 o 
   3   7   6      276.28      308.72     21.35 o 
   4   7   6      261.59      263.36     17.69 o 
   5   7   6      711.42      748.51     28.75 o 
   6   7   6       88.17      101.73     15.11 o 
   7   7   6      111.17      128.25     21.36 o 
   8   7   6        3.06       10.17      7.80 o 
   9   7   6       41.79       55.05     20.13 o 
  -8   8   6       48.45       45.42     14.01 o 
  -7   8   6      164.32      181.74     22.74 o 
  -6   8   6      208.62      215.98     23.06 o 
  -5   8   6       31.83       33.04     11.18 o 
  -4   8   6      168.26      135.42     18.29 o 
  -3   8   6      295.26      291.07     18.94 o 
  -2   8   6      251.51      245.65     14.13 o 
  -1   8   6      355.70      357.57     19.04 o 
   0   8   6        0.64        2.54      4.34 o 
   1   8   6      401.63      410.37     19.89 o 
   2   8   6      272.21      253.43     22.39 o 
   3   8   6      268.44      240.51     21.93 o 
   4   8   6      201.29      180.10     23.76 o 
   5   8   6       40.08       43.94      8.77 o 
   6   8   6      191.39      153.84     24.44 o 
   7   8   6      158.85      143.56     19.70 o 
   8   8   6       44.39       49.95     20.95 o 
  -7   9   6      120.43      132.87     21.35 o 
  -6   9   6      154.67      153.56     21.64 o 
  -5   9   6       49.41       57.21     16.64 o 
  -4   9   6      126.57      128.68     18.24 o 
  -3   9   6      294.34      248.17     18.88 o 
  -2   9   6      208.06      191.50     16.34 o 
  -1   9   6      150.66      139.94     14.26 o 
   0   9   6      145.56      141.02     14.07 o 
   1   9   6      135.77      155.85     14.49 o 
   2   9   6      213.63      224.77     22.35 o 
   3   9   6      359.12      347.80     27.60 o 
   4   9   6      131.70      141.16     15.56 o 
   5   9   6       54.48       23.92     10.82 o 
   6   9   6      157.53      127.23     18.95 o 
   7   9   6      124.71      122.49     19.57 o 
  -6  10   6       26.21       23.65     10.99 o 
  -5  10   6       29.34       46.21     12.60 o 
  -4  10   6      165.75      160.84     33.07 o 
  -3  10   6       65.69       69.02     12.27 o 
  -2  10   6      224.89      240.01     19.19 o 
  -1  10   6      104.84       61.44     10.98 o 
   0  10   6      312.57      307.26     20.86 o 
   1  10   6      120.35      108.72     13.13 o 
   2  10   6      237.36      205.19     23.22 o 
   3  10   6       57.13       54.80     14.09 o 
   4  10   6      167.50      172.26     17.87 o 
   5  10   6       29.04       37.38     12.81 o 
   6  10   6       22.58       17.20      9.57 o 
  -4  11   6       12.14       14.29     11.03 o 
  -3  11   6       30.46       27.82     11.52 o 
  -2  11   6      295.60      321.86     23.17 o 
  -1  11   6       59.65       61.89     11.93 o 
   0  11   6        0.85        6.31      5.59 o 
   1  11   6       58.05       79.23     15.69 o 
   2  11   6      292.89      309.17     29.30 o 
   3  11   6       25.54       39.01      9.60 o 
   4  11   6       12.64       21.90      8.11 o 
   1   0   7     2198.92     2174.77     69.65 o 
   2   0   7      917.53      944.56     19.75 o 
   3   0   7     1803.92     1758.79     35.19 o 
   4   0   7        4.48       -1.52      2.64 o 
   5   0   7      221.56      207.92     12.96 o 
   6   0   7      500.57      481.70     20.47 o 
   7   0   7      129.42      132.94     12.69 o 
   8   0   7      202.79      178.17     19.31 o 
   9   0   7      337.74      305.96     32.66 o 
  10   0   7       59.18       50.43     12.57 o 
 -10   1   7      120.54      114.44     25.06 o 
  -9   1   7       25.43       26.65     10.07 o 
  -8   1   7      230.87      231.10     20.99 o 
  -7   1   7      396.36      437.85     20.86 o 
  -6   1   7      104.00      100.87     10.80 o 
  -5   1   7       53.48       65.51      8.34 o 
  -4   1   7      481.70      483.32     30.61 o 
  -3   1   7     1721.90     1716.40     47.06 o 
  -2   1   7     2509.12     2591.20     35.59 o 
  -1   1   7     1638.83     1721.74     28.42 o 
   0   1   7     1159.09     1099.54     31.91 o 
   1   1   7     1526.91     1603.12     32.73 o 
   2   1   7     2514.74     2592.80     41.78 o 
   3   1   7     1742.10     1751.75     27.42 o 
   4   1   7      503.42      511.23     15.07 o 
   5   1   7       31.09       28.56      8.28 o 
   6   1   7      122.48       99.00     10.58 o 
   7   1   7      401.72      367.39     23.57 o 
   8   1   7      248.30      251.17     21.57 o 
   9   1   7       26.32       31.67     23.01 o 
  10   1   7      108.94      102.11     16.66 o 
 -10   2   7       99.01      122.22     27.94 o 
  -9   2   7       64.90       47.28     11.74 o 
  -8   2   7      576.98      557.46     32.66 o 
  -7   2   7      101.30       82.94     10.67 o 
  -6   2   7      220.72      225.81     14.93 o 
  -5   2   7      366.99      383.73     17.42 o 
  -4   2   7      906.90      847.89     26.01 o 
  -3   2   7      352.51      335.77     14.61 o 
  -2   2   7     1053.92     1138.07     19.15 o 
  -1   2   7      357.53      363.18     12.66 o 
   0   2   7     1785.85     1851.74     25.75 o 
   1   2   7      408.97      412.71     13.06 o 
   2   2   7     1082.05     1126.06     23.74 o 
   3   2   7      322.23      316.35      9.99 o 
   4   2   7      925.26      919.28     19.16 o 
   5   2   7      350.40      348.77     16.52 o 
   6   2   7      249.68      255.24     19.68 o 
   7   2   7       87.60       75.14     12.49 o 
   8   2   7      560.10      569.82     35.54 o 
   9   2   7       80.49      101.32     15.81 o 
  10   2   7      101.63       81.07     15.65 o 
 -10   3   7      177.59      117.85     38.41 o 
  -9   3   7       55.34       59.43     13.32 o 
  -8   3   7       62.15       60.52     12.69 o 
  -7   3   7       66.72       63.64      9.58 o 
  -6   3   7     1336.61     1395.38     38.91 o 
  -5   3   7       41.04       43.34      7.30 o 
  -4   3   7      235.40      232.79     13.35 o 
  -3   3   7       76.81       69.16      7.90 o 
  -2   3   7     5726.94     5676.01     81.91 o 
  -1   3   7      110.69      108.19      5.66 o 
   0   3   7      896.92      960.97     16.88 o 
   1   3   7       88.13       92.57      5.34 o 
   2   3   7     5739.38     5640.31     81.26 o 
   3   3   7       67.75       65.80      5.61 o 
   4   3   7      229.41      223.97     10.27 o 
   5   3   7       27.80       23.37      4.61 o 
   6   3   7     1259.76     1339.74     45.33 o 
   7   3   7       65.43       61.21     11.93 o 
   8   3   7       66.38       74.24     13.64 o 
   9   3   7       49.61       56.67     16.64 o 
  10   3   7      158.43      142.69     20.11 o 
 -10   4   7      115.60      141.99     30.20 o 
  -9   4   7      114.21      122.87     22.60 o 
  -8   4   7      622.87      632.52     40.47 o 
  -7   4   7      293.21      269.69     17.86 o 
  -6   4   7      308.44      310.90     26.36 o 
  -5   4   7      182.12      203.71     15.80 o 
  -4   4   7     1068.38     1074.38     31.17 o 
  -3   4   7      364.44      354.55     13.66 o 
  -2   4   7      322.60      330.27     12.59 o 
  -1   4   7      518.91      573.84     14.52 o 
   0   4   7     2890.71     2884.16     47.76 o 
   1   4   7      504.46      529.40     15.17 o 
   2   4   7      301.83      308.46     13.91 o 
   3   4   7      405.97      420.09     16.82 o 
   4   4   7     1016.51     1054.06     29.42 o 
   5   4   7      168.49      179.05      9.75 o 
   6   4   7      289.90      273.77     21.44 o 
   7   4   7      310.50      320.85     32.04 o 
   8   4   7      560.30      537.58     52.38 o 
   9   4   7      108.55      111.50     17.84 o 
  10   4   7      113.32      122.86     19.46 o 
  -9   5   7       35.29       23.10     10.12 o 
  -8   5   7      127.06      117.47     22.18 o 
  -7   5   7      888.07      861.07     40.66 o 
  -6   5   7      229.25      247.18     16.22 o 
  -5   5   7        6.92        9.88      4.97 o 
  -4   5   7      322.47      302.53     16.07 o 
  -3   5   7      894.58      794.92     27.22 o 
  -2   5   7      329.77      316.36     12.99 o 
  -1   5   7      742.74      729.18     33.57 o 
   0   5   7       66.44       66.33      5.62 o 
   1   5   7      808.72      805.68     19.95 o 
   2   5   7      288.42      280.86     14.07 o 
   3   5   7      892.06      850.30     25.98 o 
   4   5   7      319.44      313.29     15.65 o 
   5   5   7        6.56        5.84      3.33 o 
   6   5   7      186.59      179.66     32.25 o 
   7   5   7      848.07      852.56     39.22 o 
   8   5   7      129.80      114.36     17.36 o 
   9   5   7       31.70        9.49     12.74 o 
  -9   6   7      387.74      412.35     71.69 o 
  -8   6   7       23.53       10.35      8.36 o 
  -7   6   7       40.10       35.03     10.99 o 
  -6   6   7       43.18       34.79      7.78 o 
  -5   6   7      501.50      515.42     34.99 o 
  -4   6   7       53.04       55.16      8.59 o 
  -3   6   7      288.43      303.40     18.74 o 
  -2   6   7       75.47       77.57      7.82 o 
  -1   6   7      516.84      535.13     17.58 o 
   0   6   7       99.32       89.05     10.73 o 
   1   6   7      508.93      500.22     16.78 o 
   2   6   7       92.76       84.71     17.05 o 
   3   6   7      340.98      366.32     16.91 o 
   4   6   7       50.12       57.40      8.32 o 
   5   6   7      509.81      509.01     22.29 o 
   6   6   7       43.15       48.91     11.05 o 
   7   6   7       34.38       11.91     10.68 o 
   8   6   7       27.52       21.77     12.74 o 
   9   6   7      380.05      389.13     31.18 o 
  -8   7   7       42.54       35.31     13.15 o 
  -7   7   7      217.37      258.37     25.56 o 
  -6   7   7      154.71      152.02     20.19 o 
  -5   7   7       70.78       76.09     14.49 o 
  -4   7   7       26.04       22.17      8.54 o 
  -3   7   7      430.47      462.72     21.86 o 
  -2   7   7      319.48      346.28     20.83 o 
  -1   7   7       99.37      107.70      9.11 o 
   0   7   7      403.57      411.58     15.89 o 
   1   7   7       79.76       83.04      8.03 o 
   2   7   7      351.79      336.87     24.44 o 
   3   7   7      478.87      492.18     27.87 o 
   4   7   7       29.77       16.92      6.14 o 
   5   7   7       73.14       74.62     10.98 o 
   6   7   7      147.26      136.71     17.43 o 
   7   7   7      210.80      220.97     22.11 o 
   8   7   7       39.58       55.05     20.13 o 
  -7   8   7       20.22       22.09     10.87 o 
  -6   8   7       35.62       36.49     17.05 o 
  -5   8   7       78.37       79.98     15.32 o 
  -4   8   7      281.10      284.76     24.65 o 
  -3   8   7       40.30       33.44      7.82 o 
  -2   8   7       45.95       41.34      8.20 o 
  -1   8   7      246.86      234.07     16.72 o 
   0   8   7       46.74       28.12      8.48 o 
   1   8   7      288.57      269.79     31.43 o 
   2   8   7       37.64       11.76      7.01 o 
   3   8   7       54.19       47.34     10.86 o 
   4   8   7      317.29      318.82     20.71 o 
   5   8   7       84.48       95.11     12.61 o 
   6   8   7       38.92       15.29      8.24 o 
   7   8   7       25.39       27.80     10.31 o 
  -6   9   7      180.54      190.87     23.93 o 
  -5   9   7       53.60       27.53     11.04 o 
  -4   9   7       26.96       19.19     23.62 o 
  -3   9   7       56.50       67.39     16.66 o 
  -2   9   7      303.00      311.49     20.49 o 
  -1   9   7       75.56       69.66     10.75 o 
   0   9   7       39.05       40.01      8.70 o 
   1   9   7       66.48       45.06     11.99 o 
   2   9   7      360.00      415.45     28.00 o 
   3   9   7       56.91       63.50     16.43 o 
   4   9   7       32.20       26.83     10.62 o 
   5   9   7       50.43       26.27     15.69 o 
   6   9   7      177.73      188.61     22.64 o 
  -5  10   7      104.51       61.22     23.01 o 
  -4  10   7      233.76      258.92     25.99 o 
  -3  10   7       61.96       53.61     10.96 o 
  -2  10   7        3.50       -3.06      4.69 o 
  -1  10   7       35.28       28.62     11.56 o 
   0  10   7      615.06      706.53     62.65 o 
   1  10   7       47.27       32.35     11.15 o 
   2  10   7        5.18        9.20      8.18 o 
   3  10   7       68.83       59.09     14.91 o 
   4  10   7      250.42      274.16     21.96 o 
   5  10   7      121.15      107.85     15.37 o 
  -3  11   7      108.02      104.28     19.12 o 
  -2  11   7       21.95       25.28      8.59 o 
  -1  11   7      166.91      190.94     18.99 o 
   0  11   7        2.03       -2.99      6.61 o 
   1  11   7      171.07      219.86     25.99 o 
   2  11   7       22.79       37.14     12.77 o 
   3  11   7      123.68      123.27     20.65 o 
   0   0   8    24630.33    25021.47    569.18 o 
   1   0   8      924.84      981.29     19.46 o 
   2   0   8      105.32       97.43      7.23 o 
   3   0   8        5.35       10.09      4.30 o 
   4   0   8     1525.49     1431.27     36.28 o 
   5   0   8      100.69      107.98     10.72 o 
   6   0   8       44.68       27.66      6.55 o 
   7   0   8        0.18       -4.27      2.85 o 
   8   0   8      758.32      789.57     37.90 o 
   9   0   8       69.62       61.95     13.45 o 
  10   0   8       65.86       80.02     19.10 o 
 -10   1   8      283.76      251.11     24.98 o 
  -9   1   8       83.84       56.56     12.92 o 
  -8   1   8       35.49       21.27      8.39 o 
  -7   1   8      115.30      122.09     12.73 o 
  -6   1   8      451.18      467.82     21.02 o 
  -5   1   8      184.56      152.59     12.21 o 
  -4   1   8       70.53       66.74      8.32 o 
  -3   1   8      265.96      256.33     13.20 o 
  -2   1   8     4415.92     4440.17     57.01 o 
  -1   1   8     1594.70     1679.44     29.07 o 
   0   1   8     2479.10     2488.17     32.61 o 
   1   1   8     1565.48     1593.37     29.72 o 
   2   1   8     4524.42     4479.12     66.17 o 
   3   1   8      272.99      268.92     10.73 o 
   4   1   8       85.50       80.66     12.04 o 
   5   1   8      200.30      199.67     13.72 o 
   6   1   8      474.54      480.32     25.45 o 
   7   1   8      133.94      124.96     15.38 o 
   8   1   8       34.96       67.44     13.35 o 
   9   1   8       78.52       60.03     12.92 o 
  10   1   8      297.06      283.14     25.99 o 
 -10   2   8       61.14       58.84     14.36 o 
  -9   2   8      280.49      275.13     25.03 o 
  -8   2   8       85.34      118.39     22.18 o 
  -7   2   8       57.38       68.83     21.36 o 
  -6   2   8       52.96       50.09      8.46 o 
  -5   2   8      540.13      519.97     21.33 o 
  -4   2   8      238.33      199.70     12.97 o 
  -3   2   8      251.29      236.33     15.27 o 
  -2   2   8       68.07       65.85      5.71 o 
  -1   2   8     4125.85     4161.19     61.31 o 
   0   2   8     1773.83     1723.47     25.21 o 
   1   2   8     4222.87     4229.48     62.88 o 
   2   2   8       58.51       58.20      5.76 o 
   3   2   8      259.75      263.95     11.10 o 
   4   2   8      239.24      216.54     13.27 o 
   5   2   8      549.86      539.21     21.45 o 
   6   2   8       53.19       46.05      7.84 o 
   7   2   8       57.43       53.66      9.17 o 
   8   2   8       86.93      101.22     15.49 o 
   9   2   8      294.24      286.28     25.07 o 
  10   2   8       64.28       46.29     12.16 o 
 -10   3   8        3.31        5.17      8.28 o 
  -9   3   8       36.15       35.09     11.61 o 
  -8   3   8       71.75       50.42     28.35 o 
  -7   3   8      336.14      373.88     20.09 o 
  -6   3   8       59.34       52.54      8.68 o 
  -5   3   8       89.29       81.66     10.03 o 
  -4   3   8       58.88       41.22      7.03 o 
  -3   3   8     1006.84      937.54     27.49 o 
  -2   3   8       15.52        6.28      4.59 o 
  -1   3   8     1400.19     1343.82     23.64 o 
   0   3   8       60.05       54.51      4.31 o 
   1   3   8     1322.04     1311.70     27.17 o 
   2   3   8       15.88       15.00      4.68 o 
   3   3   8      940.06      894.12     22.73 o 
   4   3   8       60.69       53.98      6.63 o 
   5   3   8       89.36       90.83      8.25 o 
   6   3   8       58.62       47.07     13.22 o 
   7   3   8      352.28      353.58     24.35 o 
   8   3   8       66.86       60.80     13.07 o 
   9   3   8       36.14       30.69     10.02 o 
  10   3   8        3.70        2.12      6.21 o 
  -9   4   8      277.18      316.74     27.84 o 
  -8   4   8       81.46       84.44     15.49 o 
  -7   4   8       12.83        8.88      5.50 o 
  -6   4   8       76.77       67.77      9.77 o 
  -5   4   8      325.61      324.59     17.21 o 
  -4   4   8      310.04      307.66     16.22 o 
  -3   4   8      163.28      157.43     10.88 o 
  -2   4   8      196.29      205.38     10.55 o 
  -1   4   8      664.30      689.97     16.88 o 
   0   4   8      564.93      577.96     13.36 o 
   1   4   8      686.90      670.92     18.52 o 
   2   4   8      212.53      220.05     10.78 o 
   3   4   8      194.68      178.25     10.41 o 
   4   4   8      318.13      335.10     12.31 o 
   5   4   8      371.67      374.31     15.44 o 
   6   4   8       76.50       72.37     10.08 o 
   7   4   8       10.30       -3.49      5.23 o 
   8   4   8       96.81       64.01     29.99 o 
   9   4   8      295.14      322.33     28.03 o 
  -9   5   8       19.86       17.41     10.07 o 
  -8   5   8      181.28      192.76     22.50 o 
  -7   5   8      163.01      143.79     14.91 o 
  -6   5   8      160.44      153.36     14.20 o 
  -5   5   8        0.73       -3.08      3.44 o 
  -4   5   8      133.58      135.24     12.24 o 
  -3   5   8       70.53       70.49      7.74 o 
  -2   5   8      355.02      346.59     14.12 o 
  -1   5   8      187.49      189.80      9.15 o 
   0   5   8        0.74        1.17      1.98 o 
   1   5   8      192.81      180.65     13.05 o 
   2   5   8      354.09      387.49     18.09 o 
   3   5   8       46.77       44.40      7.17 o 
   4   5   8      128.09      147.83     10.53 o 
   5   5   8        3.04        2.62      4.03 o 
   6   5   8      163.58      181.17     19.03 o 
   7   5   8      149.17      131.66     18.11 o 
   8   5   8      171.42      179.31     21.18 o 
   9   5   8       17.64        9.00      9.86 o 
  -8   6   8      224.64      219.03     36.36 o 
  -7   6   8        8.70       -1.53      4.97 o 
  -6   6   8      430.48      429.54     21.86 o 
  -5   6   8       58.11       46.15      8.53 o 
  -4   6   8      705.38      706.50     26.59 o 
  -3   6   8       34.62       38.31      9.55 o 
  -2   6   8      361.83      362.16     14.93 o 
  -1   6   8       36.32       28.37      5.37 o 
   0   6   8      905.60      922.63     29.06 o 
   1   6   8       39.09       36.02      8.07 o 
   2   6   8      339.79      337.78     22.07 o 
   3   6   8       34.60       25.13     16.64 o 
   4   6   8      701.70      729.13     22.89 o 
   5   6   8       59.07       67.40      9.78 o 
   6   6   8      411.81      410.41     39.03 o 
   7   6   8       10.49       -0.84      5.23 o 
   8   6   8      190.19      151.90     25.88 o 
  -8   7   8       84.88       71.55     16.32 o 
  -7   7   8      242.31      246.28     25.56 o 
  -6   7   8      415.44      449.43     30.56 o 
  -5   7   8       57.64       50.74     12.78 o 
  -4   7   8      110.41      111.74     22.39 o 
  -3   7   8      257.81      278.16     14.28 o 
  -2   7   8      610.59      623.97     20.90 o 
  -1   7   8       78.07      110.41     13.40 o 
   0   7   8       32.82       24.91      6.43 o 
   1   7   8       85.04       82.43     15.04 o 
   2   7   8      619.77      657.37     55.87 o 
   3   7   8      265.43      254.79     21.93 o 
   4   7   8      101.86       91.20     12.02 o 
   5   7   8       49.07       43.76      8.71 o 
   6   7   8      401.70      449.44     41.90 o 
   7   7   8      223.62      179.53     31.63 o 
   8   7   8       79.76       70.25     22.60 o 
  -7   8   8        6.39        1.51      8.99 o 
  -6   8   8       32.31       34.58     12.48 o 
  -5   8   8      907.70      931.17     45.12 o 
  -4   8   8      100.92      112.99     20.13 o 
  -3   8   8      119.21      142.89     14.74 o 
  -2   8   8        2.37        9.72      5.19 o 
  -1   8   8      409.33      431.38     21.73 o 
   0   8   8      137.69      187.32     26.70 o 
   1   8   8      450.70      442.26     28.00 o 
   2   8   8        3.35        9.41      7.19 o 
   3   8   8      109.53      107.96     16.55 o 
   4   8   8      105.60      122.67     18.24 o 
   5   8   8      935.74      939.81     35.72 o 
   6   8   8       34.47       24.90     11.09 o 
   7   8   8        4.64        0.00      9.86 o 
  -6   9   8       11.87        7.23      9.06 o 
  -5   9   8      139.02      127.95     20.15 o 
  -4   9   8        6.23        4.08      7.11 o 
  -3   9   8      469.88      476.47     27.29 o 
  -2   9   8        9.76       10.58      7.43 o 
  -1   9   8      264.82      264.44     24.40 o 
   0   9   8       47.62       72.67     14.52 o 
   1   9   8      239.04      200.00     22.37 o 
   2   9   8       10.22       -2.98      5.66 o 
   3   9   8      492.13      462.20     45.81 o 
   4   9   8        7.51        2.85      5.48 o 
   5   9   8      120.58      102.82     14.31 o 
   6   9   8       10.86       11.76      9.04 o 
  -4  10   8      114.20       93.34     17.90 o 
  -3  10   8       84.75       69.82     12.08 o 
  -2  10   8       20.98       16.11      7.55 o 
  -1  10   8      189.63      131.23     39.23 o 
   0  10   8      126.05      122.47     19.75 o 
   1  10   8      213.32      215.00     24.55 o 
   2  10   8       20.04       13.35      8.88 o 
   3  10   8       78.67       60.75     14.81 o 
   4  10   8      104.21       75.16     12.80 o 
  -1  11   8       29.61       18.84      9.86 o 
   0  11   8       31.85       32.56     11.35 o 
   1  11   8       24.87       15.12     16.84 o 
   1   0   9     6121.54     6215.45    128.62 o 
   2   0   9     2589.73     2442.50     41.46 o 
   3   0   9       65.90       67.96      7.90 o 
   4   0   9        5.83        4.91      3.32 o 
   5   0   9      588.80      617.04     23.72 o 
   6   0   9       32.55       33.94     10.98 o 
   7   0   9       68.29       73.10     15.68 o 
   8   0   9       37.55       29.83      7.95 o 
   9   0   9      511.71      532.63     32.83 o 
  10   0   9       38.59       40.03     12.16 o 
 -10   1   9       81.86       85.70     16.78 o 
  -9   1   9       52.83       60.47     13.51 o 
  -8   1   9      151.16      149.65     15.25 o 
  -7   1   9      407.18      416.67     21.33 o 
  -6   1   9      107.00      106.42     11.75 o 
  -5   1   9      192.45      200.99     14.31 o 
  -4   1   9      139.52      141.82     11.62 o 
  -3   1   9     1074.49     1024.45     29.07 o 
  -2   1   9      508.94      473.16     17.62 o 
  -1   1   9     3423.68     3470.59     53.98 o 
   0   1   9      867.85      831.23     17.74 o 
   1   1   9     3439.17     3515.83     54.52 o 
   2   1   9      475.42      439.85     14.20 o 
   3   1   9     1099.74     1076.73     41.82 o 
   4   1   9      154.89      164.09     12.63 o 
   5   1   9      236.52      225.57     14.86 o 
   6   1   9       95.04      106.97     11.75 o 
   7   1   9      419.40      437.81     21.64 o 
   8   1   9      137.87      137.72     21.77 o 
   9   1   9       57.67       29.95     24.03 o 
  10   1   9       80.26       75.23     15.78 o 
 -10   2   9       44.33       37.87     17.05 o 
  -9   2   9      170.47      162.13     37.80 o 
  -8   2   9      260.83      259.33     19.15 o 
  -7   2   9       96.34       86.05     11.59 o 
  -6   2   9      181.50      170.88     14.27 o 
  -5   2   9      105.92      102.61     10.98 o 
  -4   2   9      443.35      471.34     20.14 o 
  -3   2   9      539.12      548.50     20.63 o 
  -2   2   9      127.33      133.69     10.37 o 
  -1   2   9     1810.33     1858.91     30.69 o 
   0   2   9     6067.59     6146.19     87.94 o 
   1   2   9     1777.32     1824.36     34.15 o 
   2   2   9      140.67      135.79      8.50 o 
   3   2   9      542.28      544.41     17.85 o 
   4   2   9      495.59      507.71     20.45 o 
   5   2   9       95.84      112.06     11.25 o 
   6   2   9      161.83      152.27     13.66 o 
   7   2   9       94.59      100.31     15.52 o 
   8   2   9      278.85      279.50     24.11 o 
   9   2   9      170.61      191.95     22.15 o 
  10   2   9       38.83       31.89     14.38 o 
  -9   3   9      151.11      139.53     20.48 o 
  -8   3   9      241.19      242.59     20.96 o 
  -7   3   9      114.16      108.53     12.96 o 
  -6   3   9      312.36      288.00     18.29 o 
  -5   3   9      180.29      182.75     14.11 o 
  -4   3   9      129.96      126.85     12.13 o 
  -3   3   9      208.64      178.23     12.49 o 
  -2   3   9      910.64      871.59     21.82 o 
  -1   3   9      151.20      139.69     11.79 o 
   0   3   9       33.26       37.39      4.60 o 
   1   3   9      156.39      156.78      9.01 o 
   2   3   9      861.74      834.26     21.76 o 
   3   3   9      199.88      208.75     13.05 o 
   4   3   9      125.53      120.10     12.10 o 
   5   3   9      182.35      209.80     14.92 o 
   6   3   9      383.31      398.61     25.15 o 
   7   3   9      110.16      114.18     14.52 o 
   8   3   9      239.66      268.39     29.37 o 
   9   3   9      139.00      176.16     23.21 o 
  -9   4   9       62.38       59.43     14.62 o 
  -8   4   9       94.90       87.80     12.77 o 
  -7   4   9      288.35      312.00     20.10 o 
  -6   4   9      312.34      332.19     19.55 o 
  -5   4   9      168.27      167.73     14.94 o 
  -4   4   9      295.47      293.02     19.78 o 
  -3   4   9       51.79       55.18      8.84 o 
  -2   4   9      394.13      371.25     14.30 o 
  -1   4   9      370.61      390.02     14.48 o 
   0   4   9      918.12      942.54     29.23 o 
   1   4   9      333.90      357.34     13.60 o 
   2   4   9      399.68      393.73     14.82 o 
   3   4   9       67.73       52.62      6.74 o 
   4   4   9      269.08      274.93     15.44 o 
   5   4   9      184.27      197.01     12.39 o 
   6   4   9      316.60      317.55     20.52 o 
   7   4   9      308.61      289.59     24.55 o 
   8   4   9      108.04      116.66     18.14 o 
   9   4   9       69.95       33.88     28.14 o 
  -9   5   9       44.54       32.03     11.76 o 
  -8   5   9      230.02      224.96     24.51 o 
  -7   5   9      291.73      268.97     33.43 o 
  -6   5   9      133.61      116.35     13.18 o 
  -5   5   9      170.07      171.33     14.44 o 
  -4   5   9       88.51       84.40     12.19 o 
  -3   5   9      374.74      403.92     15.98 o 
  -2   5   9      312.33      302.28     11.93 o 
  -1   5   9      293.30      289.50     13.82 o 
   0   5   9       97.88       85.56      8.09 o 
   1   5   9      274.86      278.00     11.86 o 
   2   5   9      337.26      320.99     13.78 o 
   3   5   9      359.54      378.40     36.76 o 
   4   5   9       90.95       75.39      8.40 o 
   5   5   9      167.43      150.52     11.55 o 
   6   5   9      122.49      121.11     13.33 o 
   7   5   9      332.30      347.95     28.96 o 
   8   5   9      232.12      239.93     24.55 o 
   9   5   9       43.84       45.27     12.62 o 
  -8   6   9       94.30       86.28     17.25 o 
  -7   6   9       24.88       21.82      7.43 o 
  -6   6   9      130.41      130.91     16.84 o 
  -5   6   9      627.36      644.50     27.08 o 
  -4   6   9       52.02       43.83      8.58 o 
  -3   6   9      310.29      321.91     15.21 o 
  -2   6   9      179.44      203.95     12.33 o 
  -1   6   9      241.91      240.70     15.36 o 
   0   6   9        8.37       11.12      4.97 o 
   1   6   9      264.21      254.74     16.06 o 
   2   6   9      183.45      202.29     18.43 o 
   3   6   9      304.53      303.87     22.08 o 
   4   6   9       46.93       35.51     10.07 o 
   5   6   9      617.74      699.83     27.89 o 
   6   6   9      128.77      146.33     18.75 o 
   7   6   9       19.52       15.28      8.96 o 
   8   6   9       93.87       97.81     17.71 o 
  -7   7   9      223.99      233.58     25.56 o 
  -6   7   9      129.16      117.55     18.88 o 
  -5   7   9       37.23       32.52     10.74 o 
  -4   7   9      172.68      206.60     15.83 o 
  -3   7   9      269.34      304.89     18.92 o 
  -2   7   9       17.46       11.48      4.43 o 
  -1   7   9      207.81      202.56     18.20 o 
   0   7   9       22.44       19.75      6.31 o 
   1   7   9      234.03      217.76     15.68 o 
   2   7   9       24.66       17.98      8.83 o 
   3   7   9      275.47      280.17     31.22 o 
   4   7   9      173.72      160.56     15.24 o 
   5   7   9       36.35       50.73     11.93 o 
   6   7   9      127.70      116.26     26.70 o 
   7   7   9      235.56      274.74     26.14 o 
  -6   8   9       62.18       45.11     12.77 o 
  -5   8   9       67.05       83.12     16.20 o 
  -4   8   9      332.35      315.97     26.71 o 
  -3   8   9      162.93      150.47     15.32 o 
  -2   8   9       37.37       29.00     10.02 o 
  -1   8   9       73.90       80.05     14.68 o 
   0   8   9      222.12      235.39     22.44 o 
   1   8   9       54.73       60.81     13.22 o 
   2   8   9       30.67       14.48      8.27 o 
   3   8   9      172.26      157.18     19.61 o 
   4   8   9      319.50      323.99     21.63 o 
   5   8   9       66.12       74.96     15.23 o 
   6   8   9       66.68       63.27     20.54 o 
  -5   9   9       77.84       59.53     14.94 o 
  -4   9   9       22.70       17.79      9.28 o 
  -3   9   9       24.04       11.87      7.08 o 
  -2   9   9      322.74      307.94     27.15 o 
  -1   9   9       30.18       26.25     10.46 o 
   0   9   9      208.42      204.96     23.06 o 
   1   9   9       22.58       19.98      9.28 o 
   2   9   9      315.35      338.55     28.00 o 
   3   9   9       20.27       16.03      9.28 o 
   4   9   9       18.93        6.03     10.39 o 
   5   9   9       68.38       76.57     16.40 o 
  -3  10   9       48.72       32.85     11.18 o 
  -2  10   9       16.97        6.87      8.83 o 
  -1  10   9       79.86       75.16     15.65 o 
   0  10   9       14.75       14.76      8.95 o 
   1  10   9       75.95       52.37     15.61 o 
   2  10   9       13.28       17.16      9.28 o 
   3  10   9       48.20       28.12     25.47 o 
   0   0  10      522.98      512.78     26.09 o 
   1   0  10      660.62      678.52     16.57 o 
   2   0  10       63.00       62.71      7.65 o 
   3   0  10      349.98      334.95     15.78 o 
   4   0  10      140.64      140.45     11.84 o 
   5   0  10       43.90       40.74      7.73 o 
   6   0  10        4.79        4.10      4.14 o 
   7   0  10      344.40      343.77     20.15 o 
   8   0  10      308.43      297.48     20.71 o 
   9   0  10       22.88        9.01      7.69 o 
  -9   1  10      257.24      286.35     26.58 o 
  -8   1  10      122.27      136.89     31.43 o 
  -7   1  10      151.80      153.85     14.82 o 
  -6   1  10      231.95      210.98     15.87 o 
  -5   1  10       84.15       79.04     10.15 o 
  -4   1  10      139.54      135.82     11.82 o 
  -3   1  10      296.01      282.13     18.76 o 
  -2   1  10      954.95      946.77     27.69 o 
  -1   1  10      631.71      589.75     21.64 o 
   0   1  10     1005.47     1012.68     24.55 o 
   1   1  10      700.04      692.92     19.81 o 
   2   1  10      962.43      985.29     23.47 o 
   3   1  10      299.18      281.91     14.46 o 
   4   1  10      148.70      150.36     15.07 o 
   5   1  10      118.75      134.96     12.42 o 
   6   1  10      259.54      277.40     18.10 o 
   7   1  10      141.17      132.35     14.20 o 
   8   1  10      128.38      111.03     15.03 o 
   9   1  10      268.22      282.43     26.68 o 
  -9   2  10      144.49      151.32     20.65 o 
  -8   2  10      155.73      193.37     43.34 o 
  -7   2  10      183.40      186.66     16.31 o 
  -6   2  10      275.82      267.87     18.10 o 
  -5   2  10       19.57       21.14      6.30 o 
  -4   2  10       61.51       57.81      8.91 o 
  -3   2  10       65.86       52.61      7.97 o 
  -2   2  10     1659.57     1641.58     39.76 o 
  -1   2  10      108.80      107.08     10.88 o 
   0   2  10      677.23      704.67     19.69 o 
   1   2  10       96.73       95.67      6.99 o 
   2   2  10     1692.40     1693.23     33.81 o 
   3   2  10       46.51       54.94      7.92 o 
   4   2  10       80.49       94.16     13.83 o 
   5   2  10       11.56        4.97      3.83 o 
   6   2  10      291.50      322.12     18.55 o 
   7   2  10      180.45      190.80     16.44 o 
   8   2  10      182.90      204.85     22.19 o 
   9   2  10      147.49      137.86     19.82 o 
  -9   3  10       13.49       22.08      9.26 o 
  -8   3  10      307.28      353.42     64.29 o 
  -7   3  10      330.73      297.21     53.88 o 
  -6   3  10      115.60      116.05     15.16 o 
  -5   3  10       21.81       20.67      6.48 o 
  -4   3  10      348.80      345.43     17.94 o 
  -3   3  10       97.38      111.12     11.67 o 
  -2   3  10        0.38        3.26      3.51 o 
  -1   3  10      567.33      556.78     34.16 o 
   0   3  10      724.13      744.40     21.13 o 
   1   3  10      529.43      508.00     14.86 o 
   2   3  10        0.30        3.99      3.33 o 
   3   3  10      115.03      115.20     10.27 o 
   4   3  10      361.74      375.37     18.00 o 
   5   3  10       17.52       16.34      5.51 o 
   6   3  10      130.16      124.71     13.31 o 
   7   3  10      342.17      329.50     43.28 o 
   8   3  10      323.77      335.04     27.56 o 
   9   3  10       14.97        5.74      7.40 o 
  -8   4  10      198.83      198.32     18.35 o 
  -7   4  10      271.89      257.59     19.35 o 
  -6   4  10      280.43      252.10     18.05 o 
  -5   4  10      127.77      106.00     12.20 o 
  -4   4  10        5.54        1.78      4.10 o 
  -3   4  10      461.51      476.44     23.94 o 
  -2   4  10      357.91      361.07     27.12 o 
  -1   4  10      184.50      184.90     10.86 o 
   0   4  10        1.53        4.33      3.18 o 
   1   4  10      180.38      191.33      9.81 o 
   2   4  10      289.72      308.38     13.49 o 
   3   4  10      459.66      489.98     17.65 o 
   4   4  10        8.79        8.65      4.01 o 
   5   4  10      103.99       99.48     11.66 o 
   6   4  10      304.43      304.42     21.01 o 
   7   4  10      298.59      347.01     29.76 o 
   8   4  10      194.15      182.01     21.86 o 
  -8   5  10       58.70       54.70     18.29 o 
  -7   5  10        2.79        7.76      5.92 o 
  -6   5  10      318.39      329.71     20.45 o 
  -5   5  10      541.10      556.85     31.22 o 
  -4   5  10       93.74       83.03     12.29 o 
  -3   5  10      282.01      280.60     16.60 o 
  -2   5  10      365.08      378.36     20.72 o 
  -1   5  10      248.80      254.03     12.70 o 
   0   5  10       40.12       39.52      6.76 o 
   1   5  10      238.86      234.00     12.93 o 
   2   5  10      329.88      354.14     14.99 o 
   3   5  10      293.90      322.98     14.54 o 
   4   5  10      100.22      109.26      9.97 o 
   5   5  10      569.68      594.17     25.09 o 
   6   5  10      314.07      294.88     19.84 o 
   7   5  10        6.10        3.08      6.68 o 
   8   5  10       65.88       63.23     14.07 o 
  -7   6  10      259.44      233.33     19.09 o 
  -6   6  10       24.59       19.23      7.21 o 
  -5   6  10      100.74       75.43     11.00 o 
  -4   6  10      251.37      244.47     17.91 o 
  -3   6  10      484.87      493.69     22.33 o 
  -2   6  10       98.18       92.09     10.76 o 
  -1   6  10      311.15      303.22     18.41 o 
   0   6  10       67.25       54.53      8.97 o 
   1   6  10      299.61      316.19     17.53 o 
   2   6  10      104.90       97.69     16.23 o 
   3   6  10      448.82      440.06     21.25 o 
   4   6  10      228.24      243.23     17.30 o 
   5   6  10      114.14      128.45     13.91 o 
   6   6  10       28.40       34.06     10.58 o 
   7   6  10      245.74      241.03     24.61 o 
  -7   7  10       83.99       83.08     16.78 o 
  -6   7  10       77.02       81.02     16.36 o 
  -5   7  10      337.93      324.47     27.31 o 
  -4   7  10      207.19      197.51     16.51 o 
  -3   7  10      290.91      315.82     23.00 o 
  -2   7  10      144.76      150.76     13.72 o 
  -1   7  10      271.69      295.10     17.64 o 
   0   7  10       97.81       80.32     10.70 o 
   1   7  10      250.13      253.05     24.12 o 
   2   7  10      131.07      147.33     14.31 o 
   3   7  10      281.55      255.09     22.79 o 
   4   7  10      221.88      215.17     33.48 o 
   5   7  10      336.05      334.76     34.07 o 
   6   7  10       62.29       51.44     10.11 o 
   7   7  10       93.61       72.53     15.89 o 
  -6   8  10      123.23      129.44     29.78 o 
  -5   8  10       97.03       74.64     15.78 o 
  -4   8  10       98.60       87.67     16.82 o 
  -3   8  10      291.77      284.29     37.80 o 
  -2   8  10      383.50      442.21     28.77 o 
  -1   8  10      190.15      169.20     20.06 o 
   0   8  10      102.39      114.68     17.42 o 
   1   8  10      171.80      165.36     20.47 o 
   2   8  10      369.09      394.47     27.85 o 
   3   8  10      278.70      261.00     24.54 o 
   4   8  10       95.35       95.90     16.78 o 
   5   8  10       80.01       58.33     13.42 o 
   6   8  10      126.40      126.38     15.44 o 
  -4   9  10      333.71      373.03     44.78 o 
  -3   9  10       97.20      122.07     19.01 o 
  -2   9  10       15.70        5.21      7.97 o 
  -1   9  10       85.52       75.29     15.95 o 
   0   9  10      233.51      207.74     38.21 o 
   1   9  10       89.57      100.22     20.34 o 
   2   9  10       13.69        9.04      8.70 o 
   3   9  10       87.90       99.47     19.92 o 
   4   9  10      312.27      227.68     59.57 o 
  -2  10  10       65.32       55.26     14.82 o 
  -1  10  10       57.29       61.33     16.84 o 
   0  10  10        4.21        1.76      7.78 o 
   1  10  10       45.16       47.48     14.09 o 
   2  10  10       55.66       38.09     13.20 o 
   1   0  11       64.70       65.37      8.64 o 
   2   0  11     2390.71     2306.20     50.20 o 
   3   0  11        8.02        5.06      3.74 o 
   4   0  11      327.06      332.18     17.14 o 
   5   0  11       72.70       96.51     12.69 o 
   6   0  11     1301.27     1288.15     39.91 o 
   7   0  11        0.91        1.55      4.44 o 
   8   0  11      182.95      208.13     25.89 o 
   9   0  11        0.09        0.62      6.68 o 
  -9   1  11       39.59       56.21     13.74 o 
  -8   1  11      228.88      238.09     19.43 o 
  -7   1  11       16.83       18.23      6.71 o 
  -6   1  11      344.62      309.04     19.13 o 
  -5   1  11      467.44      471.00     41.20 o 
  -4   1  11     1461.98     1491.21     49.05 o 
  -3   1  11       40.35       38.78      7.08 o 
  -2   1  11      400.50      406.30     39.03 o 
  -1   1  11      359.42      359.64     17.38 o 
   0   1  11     4215.76     4202.67     78.14 o 
   1   1  11      338.80      347.55     19.21 o 
   2   1  11      399.81      355.93     16.41 o 
   3   1  11       29.02       24.49      5.90 o 
   4   1  11     1462.85     1503.30     47.04 o 
   5   1  11      435.84      457.48     21.55 o 
   6   1  11      348.85      382.60     20.54 o 
   7   1  11       14.66        9.35      7.58 o 
   8   1  11      218.49      216.21     23.08 o 
   9   1  11       40.65       47.69     13.02 o 
  -9   2  11        1.18        2.91      7.89 o 
  -8   2  11      238.68      187.56     17.80 o 
  -7   2  11      357.41      353.02     28.89 o 
  -6   2  11      212.89      224.87     17.37 o 
  -5   2  11       50.14       59.50      9.57 o 
  -4   2  11      143.96      132.71     29.25 o 
  -3   2  11      463.17      447.64     19.77 o 
  -2   2  11      496.91      486.59     26.13 o 
  -1   2  11      427.24      432.75     19.28 o 
   0   2  11      222.22      230.12     14.85 o 
   1   2  11      436.01      435.05     16.02 o 
   2   2  11      498.82      488.23     16.69 o 
   3   2  11      465.08      468.23     19.76 o 
   4   2  11      152.65      169.28     14.81 o 
   5   2  11       45.82       35.68     10.35 o 
   6   2  11      233.88      228.68     19.53 o 
   7   2  11      360.62      349.49     21.31 o 
   8   2  11      245.18      265.35     33.22 o 
   9   2  11        1.95        9.18      7.83 o 
  -8   3  11        7.60        4.28      6.83 o 
  -7   3  11      101.24       98.10     15.22 o 
  -6   3  11       40.89       34.15      8.21 o 
  -5   3  11      755.95      801.84     37.33 o 
  -4   3  11       24.86       15.78      6.35 o 
  -3   3  11       67.17       59.22     18.28 o 
  -2   3  11      164.45      146.05     12.72 o 
  -1   3  11      683.34      743.85     26.39 o 
   0   3  11       43.03       47.05      8.13 o 
   1   3  11      684.32      720.08     22.51 o 
   2   3  11      180.97      163.05     10.50 o 
   3   3  11       46.20       37.50      7.08 o 
   4   3  11       24.38       28.17      6.40 o 
   5   3  11      817.87      830.76     30.04 o 
   6   3  11       46.72       36.58      8.01 o 
   7   3  11      106.98       74.49     13.68 o 
   8   3  11        7.12        3.32      5.53 o 
  -8   4  11       20.40        5.97      5.71 o 
  -7   4  11      195.72      191.00     17.66 o 
  -6   4  11       44.56       43.45      9.21 o 
  -5   4  11       47.73       60.17     10.11 o 
  -4   4  11       48.37       55.17      9.90 o 
  -3   4  11      535.55      499.97     38.21 o 
  -2   4  11      135.96      135.90     12.49 o 
  -1   4  11      147.97      139.82     12.44 o 
   0   4  11       56.24       51.57      8.62 o 
   1   4  11      141.34      138.61     11.49 o 
   2   4  11      111.73      117.41      9.43 o 
   3   4  11      543.33      591.16     19.97 o 
   4   4  11       56.17       56.12      8.78 o 
   5   4  11       44.44       45.88      8.70 o 
   6   4  11       35.80       33.91      8.13 o 
   7   4  11      222.47      232.51     23.35 o 
   8   4  11       24.81       33.90     10.60 o 
  -7   5  11       47.66       38.57      9.32 o 
  -6   5  11       70.33       63.05     22.22 o 
  -5   5  11      133.02      152.37     26.33 o 
  -4   5  11      847.84      850.57     31.53 o 
  -3   5  11      139.03      115.43     15.40 o 
  -2   5  11       74.24       79.55     10.53 o 
  -1   5  11      220.98      222.67     15.44 o 
   0   5  11      783.06      876.41     25.45 o 
   1   5  11      227.82      234.88     13.53 o 
   2   5  11       76.06       81.50     10.23 o 
   3   5  11      123.95      131.38     12.39 o 
   4   5  11      821.69      859.11     26.23 o 
   5   5  11      146.99      156.44     20.61 o 
   6   5  11       76.47       92.50     16.38 o 
   7   5  11       47.45       37.64      9.18 o 
  -7   6  11       15.78       13.67      7.44 o 
  -6   6  11      328.56      314.48     21.58 o 
  -5   6  11        6.41        9.35      5.88 o 
  -4   6  11       52.26       38.67     10.96 o 
  -3   6  11       14.11       -0.82      5.79 o 
  -2   6  11     1024.82     1074.84     43.27 o 
  -1   6  11      158.53      137.58     16.61 o 
   0   6  11       79.43       92.64     11.52 o 
   1   6  11      148.06      149.71     13.98 o 
   2   6  11      977.31     1091.08     35.80 o 
   3   6  11       15.96       10.78      5.49 o 
   4   6  11       60.98       60.20     10.09 o 
   5   6  11        7.21        4.31      6.39 o 
   6   6  11      355.29      364.37     29.78 o 
   7   6  11       17.35        7.25      7.98 o 
  -6   7  11       34.10       28.22     11.91 o 
  -5   7  11      115.76      119.49     17.77 o 
  -4   7  11      415.24      417.72     31.43 o 
  -3   7  11       78.03       72.41     13.89 o 
  -2   7  11       14.47        9.26      7.59 o 
  -1   7  11      203.96      222.01     16.75 o 
   0   7  11      864.15      896.24     32.18 o 
   1   7  11      216.14      273.78     18.67 o 
   2   7  11       11.01        7.15      5.88 o 
   3   7  11       71.03       55.41     12.51 o 
   4   7  11      388.22      402.66     22.62 o 
   5   7  11      118.78      143.61     17.47 o 
   6   7  11       36.08       46.00     12.19 o 
  -5   8  11       37.92       53.82     21.77 o 
  -4   8  11        8.71        8.63     12.74 o 
  -3   8  11      257.87      274.84     37.80 o 
  -2   8  11      200.52      241.56     36.15 o 
  -1   8  11      448.71      417.99     29.40 o 
   0   8  11      182.58      186.30     27.32 o 
   1   8  11      442.54      404.75     29.36 o 
   2   8  11      189.95      213.19     23.23 o 
   3   8  11      224.11      264.92     25.41 o 
   4   8  11       10.20       21.20     12.12 o 
   5   8  11       41.50       34.17      8.99 o 
  -3   9  11       93.00       84.63     25.47 o 
  -2   9  11       24.20       38.21     19.72 o 
  -1   9  11      291.92      325.10     42.73 o 
   0   9  11      179.00      201.58     23.74 o 
   1   9  11      266.69      243.95     25.52 o 
   2   9  11       24.82       10.41      9.12 o 
   3   9  11       90.04       90.56     17.42 o 
   0   0  12      535.58      518.05     39.85 o 
   1   0  12       14.89        7.76      6.69 o 
   2   0  12      112.37      113.39     13.72 o 
   3   0  12      189.97      171.49     16.78 o 
   4   0  12        0.98        1.42      3.74 o 
   5   0  12      260.30      260.55     17.64 o 
   6   0  12        0.58        2.31      4.38 o 
   7   0  12      434.43      451.74     24.10 o 
   8   0  12       20.56       19.27      7.49 o 
  -8   1  12       54.01       57.91     11.66 o 
  -7   1  12       52.35       25.52      7.80 o 
  -6   1  12       27.37       11.24      6.94 o 
  -5   1  12      372.05      377.17     20.34 o 
  -4   1  12      352.24      349.15     24.39 o 
  -3   1  12      110.12       91.25     13.69 o 
  -2   1  12       40.40       25.69      9.04 o 
  -1   1  12      191.08      159.55     13.04 o 
   0   1  12       21.56       22.60      6.12 o 
   1   1  12      129.92      117.71     11.41 o 
   2   1  12       34.04       31.42      8.28 o 
   3   1  12       92.13       85.47     10.06 o 
   4   1  12      347.05      374.45     19.02 o 
   5   1  12      376.78      380.46     20.31 o 
   6   1  12       23.67       15.21      6.26 o 
   7   1  12       52.73       57.88     10.75 o 
   8   1  12       61.32       69.46     12.25 o 
  -8   2  12      142.56      141.68     16.42 o 
  -7   2  12       99.02      103.57     13.80 o 
  -6   2  12      675.03      678.41     28.86 o 
  -5   2  12       82.07       82.57     11.26 o 
  -4   2  12       14.48       15.70      7.54 o 
  -3   2  12       55.25       62.56     17.87 o 
  -2   2  12      487.99      523.94     22.83 o 
  -1   2  12        3.00        4.04      3.81 o 
   0   2  12      455.35      465.98     25.15 o 
   1   2  12        7.72        5.04      4.36 o 
   2   2  12      466.37      437.20     23.56 o 
   3   2  12       78.23       90.39     10.21 o 
   4   2  12       12.80        9.45      4.69 o 
   5   2  12       92.43       91.83     12.01 o 
   6   2  12      648.86      669.72     28.83 o 
   7   2  12      112.47      118.94     24.74 o 
   8   2  12      133.56      144.73     32.87 o 
  -8   3  12      319.24      334.84     23.75 o 
  -7   3  12       72.31       71.88     12.21 o 
  -6   3  12       40.00       34.64     13.59 o 
  -5   3  12       23.91       20.20      6.77 o 
  -4   3  12     1157.62     1180.18     78.88 o 
  -3   3  12       25.90       22.30      8.70 o 
  -2   3  12       45.57       14.35      9.79 o 
  -1   3  12       39.60       27.45     14.45 o 
   0   3  12      500.14      508.06     22.29 o 
   1   3  12       41.90       36.35      7.51 o 
   2   3  12       39.78       22.55     11.91 o 
   3   3  12       25.47       27.76      6.67 o 
   4   3  12     1136.80     1192.47     36.29 o 
   5   3  12       25.73       25.04      7.07 o 
   6   3  12       32.03       18.97      8.70 o 
   7   3  12       80.71       87.67     14.56 o 
   8   3  12      303.51      318.13     28.02 o 
  -7   4  12      244.17      282.45     21.56 o 
  -6   4  12      632.49      613.05     28.68 o 
  -5   4  12       14.78       14.96      8.06 o 
  -4   4  12       12.39        7.35      5.62 o 
  -3   4  12      217.74      209.38     20.31 o 
  -2   4  12      579.63      570.05     24.67 o 
  -1   4  12      270.21      260.24     17.29 o 
   0   4  12       72.06       67.02     13.57 o 
   1   4  12      264.01      262.82     17.55 o 
   2   4  12      599.27      630.71     21.56 o 
   3   4  12      218.43      219.86     15.34 o 
   4   4  12       14.86       15.51      5.85 o 
   5   4  12       13.28       10.59      5.36 o 
   6   4  12      636.01      677.13     28.92 o 
   7   4  12      236.09      273.52     20.65 o 
  -7   5  12       21.87       14.19     10.61 o 
  -6   5  12       29.28       13.73      7.03 o 
  -5   5  12      432.04      450.36     29.42 o 
  -4   5  12      170.88      149.78     18.40 o 
  -3   5  12      257.32      251.41     18.50 o 
  -2   5  12      189.92      151.91     13.98 o 
  -1   5  12      343.68      346.03     18.89 o 
   0   5  12       39.13       50.99      9.21 o 
   1   5  12      361.25      374.74     19.58 o 
   2   5  12      191.45      200.23     13.33 o 
   3   5  12      238.34      254.39     17.12 o 
   4   5  12      168.28      179.21     15.18 o 
   5   5  12      440.22      471.66     23.79 o 
   6   5  12       36.80       44.07     11.59 o 
   7   5  12       19.33       14.31      7.09 o 
  -6   6  12        2.11        2.45      7.11 o 
  -5   6  12      179.20      163.35     20.06 o 
  -4   6  12       82.09       68.04     35.54 o 
  -3   6  12      501.74      440.22     28.07 o 
  -2   6  12       28.00       24.17      9.24 o 
  -1   6  12      516.49      515.24     29.69 o 
   0   6  12        0.43       -0.92      5.43 o 
   1   6  12      493.43      517.49     24.47 o 
   2   6  12       26.82       29.51      7.95 o 
   3   6  12      528.66      530.36     30.65 o 
   4   6  12       83.92       74.47     14.38 o 
   5   6  12      170.79      180.95     28.76 o 
   6   6  12        1.50        3.44      6.71 o 
  -5   7  12       99.95      100.34     17.06 o 
  -4   7  12      107.34      109.47     17.06 o 
  -3   7  12      318.66      303.29     25.17 o 
  -2   7  12        7.41        7.52      7.40 o 
  -1   7  12      335.38      316.90     25.27 o 
   0   7  12      392.29      359.73     25.97 o 
   1   7  12      326.61      342.53     21.55 o 
   2   7  12        5.37        3.81      5.62 o 
   3   7  12      303.92      301.15     37.38 o 
   4   7  12      102.97       86.40     16.37 o 
   5   7  12       97.28      124.96     19.30 o 
  -3   8  12       73.78       32.87     18.08 o 
  -2   8  12      442.08      395.62     45.60 o 
  -1   8  12       34.72       40.67     18.08 o 
   0   8  12       14.23       10.68     12.74 o 
   1   8  12       41.60       51.92     14.01 o 
   2   8  12      424.48      417.81     30.50 o 
   3   8  12       75.16       58.83     14.09 o 
   0   9  12      283.08      351.88     30.49 o 
   1   0  13      381.10      363.69     18.76 o 
   2   0  13      881.53      910.30     31.36 o 
   3   0  13       79.48       78.82     13.03 o 
   4   0  13       77.14       36.89     37.18 o 
   5   0  13      774.38      744.15     29.37 o 
   6   0  13      341.83      347.11     21.45 o 
   7   0  13        6.43       10.36      6.07 o 
  -7   1  13      119.89      131.93     31.77 o 
  -6   1  13      244.20      256.47     28.79 o 
  -5   1  13      161.34      132.39     17.72 o 
  -4   1  13      889.78      941.59     41.39 o 
  -3   1  13      591.25      597.67     31.31 o 
  -2   1  13       10.71        4.86      5.54 o 
  -1   1  13       91.05       86.29     10.91 o 
   0   1  13       12.77       29.53     12.12 o 
   1   1  13       82.44       99.14     14.65 o 
   2   1  13        4.25        7.86      4.51 o 
   3   1  13      589.47      525.19     27.98 o 
   4   1  13      860.05      876.90     38.58 o 
   5   1  13      156.81      147.89     16.17 o 
   6   1  13      238.14      243.84     26.58 o 
   7   1  13      128.23      111.95     18.93 o 
  -7   2  13      238.49      232.67     20.37 o 
  -6   2  13      350.92      301.35     20.85 o 
  -5   2  13       58.18       67.83     13.64 o 
  -4   2  13      314.10      308.81     26.09 o 
  -3   2  13      555.17      601.14     31.95 o 
  -2   2  13      206.69      247.38     17.30 o 
  -1   2  13      327.20      325.92     19.07 o 
   0   2  13        5.08        5.26      5.09 o 
   1   2  13      385.35      362.97     24.15 o 
   2   2  13      186.90      197.32     19.53 o 
   3   2  13      567.24      554.67     47.04 o 
   4   2  13      284.56      300.20     17.87 o 
   5   2  13       59.90       47.97      9.37 o 
   6   2  13      335.50      309.29     20.84 o 
   7   2  13      243.84      226.20     19.51 o 
  -7   3  13       50.90       31.60     13.56 o 
  -6   3  13       66.26       61.15     13.80 o 
  -5   3  13      668.73      710.05     37.03 o 
  -4   3  13       29.08       23.43      9.65 o 
  -3   3  13      267.75      256.35     29.99 o 
  -2   3  13      227.01      255.07     17.98 o 
  -1   3  13      254.21      280.90     40.98 o 
   0   3  13        4.30        7.51      6.51 o 
   1   3  13      237.71      246.30     21.44 o 
   2   3  13      214.88      216.28     20.47 o 
   3   3  13      288.15      294.46     46.83 o 
   4   3  13       32.01       45.30      8.97 o 
   5   3  13      669.25      641.75     27.83 o 
   6   3  13       48.66       35.92      9.29 o 
   7   3  13       47.57       43.34     14.48 o 
  -6   4  13       98.50      113.37     19.10 o 
  -5   4  13       74.13       90.63     22.39 o 
  -4   4  13      182.56      188.40     20.48 o 
  -3   4  13      549.25      610.25     29.96 o 
  -2   4  13      353.17      302.87     19.35 o 
  -1   4  13      242.38      288.28     19.02 o 
   0   4  13      428.05      428.62     27.28 o 
   1   4  13      256.28      244.01     17.29 o 
   2   4  13      374.72      373.70     39.44 o 
   3   4  13      561.05      502.02     40.67 o 
   4   4  13      166.28      164.44     15.81 o 
   5   4  13       73.54       81.23     12.52 o 
   6   4  13       84.57       67.99     15.93 o 
  -6   5  13       37.56       30.22     11.23 o 
  -5   5  13      150.81      121.63     18.36 o 
  -4   5  13      161.96      144.28     42.11 o 
  -3   5  13      181.52      170.43     22.18 o 
  -2   5  13      144.67      115.09     16.09 o 
  -1   5  13      201.68      206.55     16.63 o 
   0   5  13      443.60      459.77     22.90 o 
   1   5  13      184.57      179.03     15.61 o 
   2   5  13      136.02      114.34     13.11 o 
   3   5  13      178.85      198.82     19.57 o 
   4   5  13      175.53      175.68     27.53 o 
   5   5  13      149.57      166.00     15.95 o 
   6   5  13       29.18       26.49     13.12 o 
  -5   6  13       89.44       80.95     20.34 o 
  -4   6  13        8.48       -1.59     17.05 o 
  -3   6  13       72.64       42.10     13.97 o 
  -2   6  13      382.36      411.22     46.22 o 
  -1   6  13      182.28      191.18     37.38 o 
   0   6  13       12.75        5.78     12.74 o 
   1   6  13      182.59      234.82     22.80 o 
   2   6  13      378.31      351.69     68.61 o 
   3   6  13       61.22       36.56     14.79 o 
   4   6  13        9.46        7.39      9.86 o 
   5   6  13      102.09      121.74     32.25 o 
  -4   7  13       80.00       66.79     15.04 o 
  -3   7  13       69.72       80.90     15.82 o 
  -2   7  13      111.87       89.40     15.68 o 
  -1   7  13      127.03      156.07     19.71 o 
   0   7  13      195.34      148.20     19.44 o 
   1   7  13      118.72      131.64     19.01 o 
   2   7  13      104.56      121.91     18.72 o 
   3   7  13       69.99       48.68     10.56 o 
   4   7  13       86.09       74.77     22.60 o 
  -1   8  13       40.25       55.87     21.36 o 
   0   8  13      282.17      318.80     41.90 o 
   1   8  13       34.80       47.24     21.77 o 
   0   0  14       67.59      115.85     23.83 o 
   1   0  14       90.09       96.91     15.49 o 
   2   0  14        4.23        7.46      6.96 o 
   3   0  14       39.15       45.16     12.12 o 
   4   0  14      558.91      587.89     44.78 o 
   5   0  14       60.34       57.55     13.76 o 
   6   0  14       97.18       83.10     15.98 o 
  -6   1  14      207.75      156.69     20.62 o 
  -5   1  14      194.04      180.10     25.27 o 
  -4   1  14      191.13      166.24     19.44 o 
  -3   1  14      132.82      160.47     21.16 o 
  -2   1  14      132.81      154.23     28.90 o 
  -1   1  14       41.55       36.87      9.94 o 
   0   1  14      320.26      318.77     24.98 o 
   1   1  14       60.32       41.17     14.99 o 
   2   1  14      110.28      133.63     31.02 o 
   3   1  14      139.15      128.31     16.40 o 
   4   1  14      184.12      150.92     18.29 o 
   5   1  14      201.99      151.39     28.76 o 
   6   1  14      205.87      182.68     21.31 o 
  -6   2  14      155.55      151.03     20.70 o 
  -5   2  14      435.29      454.43     30.35 o 
  -4   2  14      157.81      133.67     20.13 o 
  -3   2  14      109.19      112.73     23.47 o 
  -2   2  14      288.53      310.75     21.63 o 
  -1   2  14      194.27      209.82     19.88 o 
   0   2  14      107.41      119.33     16.95 o 
   1   2  14      146.61      140.37     18.13 o 
   2   2  14      297.12      289.96     30.20 o 
   3   2  14      119.86      101.47     21.77 o 
   4   2  14      147.77      171.21     26.50 o 
   5   2  14      417.36      468.85     35.33 o 
   6   2  14      135.63      133.09     15.49 o 
  -6   3  14       20.04        3.41      8.28 o 
  -5   3  14      207.03      196.36     22.50 o 
  -4   3  14      348.16      287.71     25.54 o 
  -3   3  14      477.62      493.24     32.21 o 
  -2   3  14       70.49       67.04     11.01 o 
  -1   3  14      271.77      250.43     18.25 o 
   0   3  14      119.89      124.61     17.46 o 
   1   3  14      319.32      330.75     25.85 o 
   2   3  14       66.53       41.79     11.50 o 
   3   3  14      463.04      522.15     43.14 o 
   4   3  14      337.82      336.44     26.50 o 
   5   3  14      214.27      207.02     21.52 o 
   6   3  14       21.19       20.04      7.56 o 
  -5   4  14      139.55      132.34     37.38 o 
  -4   4  14      146.29      158.99     28.35 o 
  -3   4  14      151.20      123.27     14.52 o 
  -2   4  14      103.57      139.08     15.00 o 
  -1   4  14      309.33      327.51     21.09 o 
   0   4  14      123.59      148.57     14.90 o 
   1   4  14      321.79      347.83     30.40 o 
   2   4  14      100.15       90.10     15.40 o 
   3   4  14      166.69      144.20     25.88 o 
   4   4  14      145.83      155.70     27.11 o 
   5   4  14      129.00      151.06     19.98 o 
  -5   5  14       37.51       24.31     10.28 o 
  -4   5  14       45.70       44.28     12.22 o 
  -3   5  14       75.75       79.24     15.36 o 
  -2   5  14      260.38      309.89     26.14 o 
  -1   5  14      208.58      209.77     22.21 o 
   0   5  14       36.85       35.09      8.61 o 
   1   5  14      223.75      247.96     18.73 o 
   2   5  14      275.13      306.04     25.07 o 
   3   5  14       85.26       79.61     25.88 o 
   4   5  14       48.45       48.89     18.08 o 
   5   5  14       41.48       28.72     10.06 o 
  -3   6  14       96.67       85.36     16.36 o 
  -2   6  14       31.46       24.49     10.89 o 
  -1   6  14       72.74       57.50     17.87 o 
   0   6  14      486.03      543.66     33.25 o 
   1   6  14       71.05       54.67     14.58 o 
   2   6  14       32.49       19.31     13.15 o 
   3   6  14      100.32      129.82     27.94 o 
  -1   7  14      130.15      155.33     20.86 o 
   0   7  14       48.59       48.45     13.49 o 
   1   7  14      132.02      121.24     38.62 o 
   1   0  15      134.04      125.96     18.15 o 
   2   0  15        6.65       27.49      9.12 o 
   3   0  15      304.04      296.20     24.73 o 
   4   0  15        0.05       -2.75      4.71 o 
   5   0  15      163.83      144.60     19.61 o 
  -5   1  15       56.91       44.91     11.90 o 
  -4   1  15       23.40        4.38      7.08 o 
  -3   1  15      344.37      310.18     20.75 o 
  -2   1  15      125.43      131.16     22.80 o 
  -1   1  15      177.71      190.34     21.49 o 
   0   1  15       31.86       19.58      8.39 o 
   1   1  15      180.79      186.96     31.43 o 
   2   1  15      130.36      135.06     24.03 o 
   3   1  15      345.38      286.32     56.90 o 
   4   1  15       25.19       28.38      9.44 o 
   5   1  15       57.31       53.08     13.42 o 
  -5   2  15      151.20      116.33     18.69 o 
  -4   2  15      415.88      432.32     30.69 o 
  -3   2  15       73.98       61.31     11.22 o 
  -2   2  15       14.17       17.21      7.12 o 
  -1   2  15      120.78      103.01     16.55 o 
   0   2  15      228.28      240.48     24.24 o 
   1   2  15      115.07      127.72     18.27 o 
   2   2  15       13.85       10.28      7.98 o 
   3   2  15       75.25       70.37     14.31 o 
   4   2  15      411.47      510.24     45.19 o 
   5   2  15      139.57      152.37     20.24 o 
  -5   3  15       20.50       22.14     10.68 o 
  -4   3  15       59.32       41.56      9.69 o 
  -3   3  15        4.49        9.65      6.75 o 
  -2   3  15      888.95      992.75     36.76 o 
  -1   3  15       23.57       18.66      7.64 o 
   0   3  15       13.65        9.01      7.49 o 
   1   3  15       20.62       13.10      8.98 o 
   2   3  15      903.26      978.52     45.05 o 
   3   3  15        4.12       -4.64      6.30 o 
   4   3  15       54.69       38.62     14.79 o 
   5   3  15       23.19       11.71      8.42 o 
  -4   4  15      261.25      289.65     37.47 o 
  -3   4  15       46.72       51.65     15.04 o 
  -2   4  15        5.92       -6.30      7.91 o 
  -1   4  15       81.76       74.84     11.62 o 
   0   4  15      763.16      748.89     38.42 o 
   1   4  15       82.57       76.09     15.20 o 
   2   4  15        5.16       13.00      8.48 o 
   3   4  15       46.84       45.15     19.10 o 
   4   4  15      263.41      311.40     37.80 o 
  -3   5  15      137.60      149.66     21.02 o 
  -2   5  15      111.94      107.28     18.29 o 
  -1   5  15      158.79      163.35     21.31 o 
   0   5  15       15.72       17.12      9.65 o 
   1   5  15      167.82      200.53     24.85 o 
   2   5  15      122.49      115.02     25.06 o 
   3   5  15      151.85      158.79     36.77 o 
  -1   6  15       98.28      135.44     33.89 o 
   0   6  15        4.39        2.04      9.24 o 
   1   6  15      106.28      166.38     30.81 o 
   0   0  16     1053.26     1072.24     68.61 o 
   1   0  16      118.59      131.61     19.44 o 
   2   0  16       13.86       22.62     10.02 o 
   3   0  16        0.37       -1.62      6.60 o 
   4   0  16      316.92      409.59     40.26 o 
  -4   1  16       20.29       17.35      7.36 o 
  -3   1  16       88.22       76.66     22.60 o 
  -2   1  16      703.08      718.01     52.17 o 
  -1   1  16       78.74       55.87     14.17 o 
   0   1  16      296.24      279.57     26.14 o 
   1   1  16       76.88       63.69     15.20 o 
   2   1  16      721.98      718.36     39.50 o 
   3   1  16       91.31       95.58     26.70 o 
   4   1  16       21.94       27.11     14.38 o 
  -3   2  16      113.12       91.66     13.80 o 
  -2   2  16       67.31       39.69     12.53 o 
  -1   2  16      397.91      429.49     51.56 o 
   0   2  16      325.32      340.76     28.30 o 
   1   2  16      433.92      390.30     44.37 o 
   2   2  16       71.68       69.88     15.10 o 
   3   2  16      110.32      101.58     24.65 o 
  -3   3  16      240.79      251.37     20.55 o 
  -2   3  16       19.87       23.76      8.10 o 
  -1   3  16      280.38      290.78     26.19 o 
   0   3  16       58.71       71.93     15.00 o 
   1   3  16      253.13      202.10     23.38 o 
   2   3  16       20.41       13.08      9.73 o 
   3   3  16      246.84      210.47     28.14 o 
  -1   4  16      183.52      170.57     21.44 o 
   0   4  16       74.28       76.92     15.65 o 
   1   4  16      188.01      188.56     22.69 o 
   1   0  17      381.15      430.45     33.26 o 
   0   1  17      144.80      127.05     19.44 o 
                                                 
